# Supplementary material for: Epitope-focused discovery of SARS-CoV-2 antibodies that potently neutralize Omicron variants
Source: Nat Microbiol. 2026 Mar 12;11(4):1113–32. doi: 10.1038/s41564-026-02282-x (PMC13056569; doi:10.1038/s41564-026-02282-x)
Supplement: Supplementary file 3 — SARS-CoV-2 mAb sequence features, antigen reactivity and neutralization. [file 41564_2026_2282_MOESM3_ESM.xlsx]

## Sheet: D2102 mAbs
Supplementary Table 2. SARS-CoV-2 mAb sequence features, antigen reactivity, and neutralization
			MAb sequence features											MAb antigen reactivity screening								MAb neutralization screening																Mab competition-binding
			Heavy Chain Sequence Features					Light Chain Sequence Features				Sequences		ELISA binding (optical density at 450nm)								D614G pseudovirus (% relative infection)				XBB.1.5 pseudovirus (% relative infection)				BQ.1.1 pseudovirus (% relative infection)				BN.1 pseudovirus (% relative infection)				% binding of reference mAb
Mab Name	Subject	Workflow	V Gene	D Gene	J Gene	CDR3	% Identity to Germline	V Gene	J Gene	CDR3	% Identity to Germline	LC Genbank Number	HC Genbank Number	WT RBD	BA.2 RBD	BQ.1.1 RBD	XBB RBD	SARS-CoV (S-2P)	BA.2 VFLIP	BQ.1.1 VFLIP	XBB VFLIP	1:40 dilution	1:200 dilution	1:1,000 dilution	1:5,000 dilution	1:40 dilution	1:200 dilution	1:1,000 dilution	1:5,000 dilution	1:40 dilution	1:200 dilution	1:1,000 dilution	1:5,000 dilution	1:40 dilution	1:200 dilution	1:1,000 dilution	1:5,000 dilution	rLY-CoV1404	rS309	rCR3022
COV2-4003	D2102	10X	IGHV2-5	IGHD3-22	IGHJ5	ARHSISRILGP	92.44	IGLV2-14	IGLJ3	SSYTSSGTLE	94.79	PP926635	PP926874	3.226	2.681	0.235	0.051	0.058	3.176	1.483	0.067	0.095805	0.095805	0.156265	0.25393	145.695	164.148	150.966	189.374	138.881	202.819	148.066	152.651	65.8684	160.309	218.546	199.519	28.6815	4.50898	268.034
COV2-4015	D2102	10X	IGHV2-70	IGHD3-9	IGHJ6	ARIPYYDILTGYETYYYYYGMDV	100	IGLV3-21	IGLJ3	QVWDSSSDHFWV	99.28	PP926644	PP926883	0.556	0.371	0.052	0.053	0.056	0.591	0.06	0.056	74.2024	163.046	220.396	202.177	191.209	186.713	169.691	200.741	176.787	229.502	206.536	171.881	295.511	269.458	262.423	211.247	98.3159	102.038	155.037
COV2-3898	D2102	BLI	IGHV5-51	IGHD2-2	IGHJ4	AGSFGDHQLPGY	92.01	IGKV3-15	IGKJ1	QQYNNWPPWT	94.98	PP926552	PP926791	1.677	1.04	0.374	0.055	0.062	1.875	1.099	0.075	14.0275	101.735	201.749	189.709	156.382	193.007	193.457	175.082	167.7	162.07	158.532	180.191	218.706	183.961	200.883	154.295	100.706	95.5836	157.669
COV2-4009	D2102	10X	IGHV2-70	IGHD3-10	IGHJ4	ARLKYYYGSGSNYNDFFGYYFDY	94.16	IGKV1D-12	IGKJ4	QQASSFPPT	92.47	PP926641	PP926880	2.999	2.328	0.11	0.056	0.053	3.215	0.978	0.215	19.4214	51.625	149.956	180.082	148.096	206.769	157.296	212.558	97.484	201.866	212.136	184.15	13.8143	42.9293	90.4851	172.685	95.1259	28.048	252.161
COV2-4001	D2102	10X	IGHV2-5	IGHD3-16	IGHJ4	AHHSISRILGS	91.75	IGLV2-14	IGLJ2	SSYTTTSLV	92.36	PP926634	PP926873	3.293	3.169	0.425	0.057	0.061	3.345	1.935	0.125	0.0883639	0.116268	0.12836	9.76746	155.71	157.873	201.2	216.599	124.635	200.776	135.033	155.197	0.145367	0.569602	24.7169	92.3311	15.2604	4.08294	257.504
COV2-4058	D2102	10X	IGHV3-30	IGHD5-24	IGHJ3	AKDRMATSDAADL	95.14	IGKV1-39	IGKJ1	HQTHSIPWT	93.19	PP926677	PP926916	1.283	0.274	0.063	0.058	0.065	0.384	0.066	0.062	217.594	193.822	246.268	215.257	204.29	229.516	216.058	180.194	157.717	210.41	202.682	183.115	212.568	195.925	167.671	178.828	101.544	90.0901	159.651
COV2-4183	D2102	10X	IGHV5-51	IGHD6-6	IGHJ5	ARLRWPSSASGLNWMAP	90.28	IGLV1-47	IGLJ3	AAWDDSLNTWV	94.39	PP926762	PP927001	0.778	0.639	0.064	0.064	0.062	0.921	0.072	0.162	75.3232	259.22	196.958	202.551	149.188	189.896	190.819	220.799	200.461	114.686	198.347	181.259	200.475	159.15	165.271	139.016	101.409	100.203	280.331
COV2-4008	D2102	10X	IGHV2-70	IGHD3-10	IGHJ4	ARLKYYYGSGSNYNDFFGYYFDY	93.13	IGKV1D-12	IGKJ4	QQASSFPPT	92.11	PP926640	PP926879	2.771	2.522	0.124	0.07	0.061	3.202	0.941	0.234	11.7124	43.1085	133.446	266.446	174.682	188.035	177.676	168.863	104.586	202.208	198.681	206.655	22.0283	44.69	92.7124	158.43	97.5112	27.4089	247.21
COV2-4151	D2102	10X	IGHV4-4	IGHD5-12	IGHJ4	ARQAQGGYYEFDY	96.14	IGKV1-39	IGKJ3	QQSYSTPFT	98.57	PP926743	PP926982	1.446	1.146	0.064	0.071	0.059	1.52	0.492	0.158	185.342	220.582	234.482	232.897	185.112	147.314	196.933	208.356	169.645	207.872	156.494	199.75	210.349	158.644	205.591	203.742	99.2898	80.3159	224.494
COV2-4046	D2102	10X	IGHV3-23	IGHD6-13	IGHJ2	AKVMIAEGSLGDFDL	89.58	IGKV3-11	IGKJ4	QQRFNWPPLT	94.98	PP926667	PP926906	0.825	0.914	0.069	0.076	0.063	1.399	0.076	0.076	187.357	202.397	286.957	234.387	200.161	266.335	224.586	217.378	203.675	224.429	162.891	177.101	141.872	197.753	203.033	179.785	100.884	95.8067	123.057
COV2-3977	D2102	10X	IGHV1-69	IGHD3-3	IGHJ4	ARAITIFGVITAHDY	98.96	IGKV3-20	IGKJ4	QQYGSSRGLT	98.58	PP926611	PP926850	1.355	0.133	0.072	0.08	0.082	0.184	0.091	0.101	37.4412	141.582	187.467	228.898	155.496	153.43	175.103	211.102	137.03	227.986	206.833	174.971	250.833	231.413	236.839	206.496	102.454	111.056	136.807
COV2-4004	D2102	10X	IGHV2-5	IGHD3-22	IGHJ5	ARHSISRILGP	92.44	IGLV1-47	IGLJ1	STWDDSLNVYV	96.49	PP926636	PP926875	1.787	1.238	0.069	0.086	0.056	1.675	0.065	0.068	12.4007	113.332	221.767	207.011	166.488	171.958	151.642	201.226	144.322	218.399	165.911	203.766	300.411	244.683	225.551	215.398	97.9136	86.6648	159.516
COV2-4044	D2102	10X	IGHV3-23	IGHD5-24	IGHJ1	ARDEMSRIQVEFFQQ	94.44	IGKV1D-12	IGKJ5	QQATSFPIT	97.13	PP926665	PP926904	3.426	3.311	0.055	0.094	0.062	3.378	0.066	1.017	1.93656	1.81658	4.65631	2.66022	221.942	206.553	149.675	227.298	170.458	213.85	185.258	166.662	0.34191	15.1827	31.5254	81.1023	8.639	4.37787	386.989
COV2-4096	D2102	10X	IGHV3-33	IGHD6-13	IGHJ3	AREGIAIAAGGDDAFDI	94.1	IGKV1-39	IGKJ1	HQTHSIPWT	94.62	PP926713	PP926952	2.807	0.165	0.083	0.1	0.057	0.603	0.114	0.157	5.6432	18.4513	102.606	146.438	251.297	185.435	194.153	222.904	175.064	238.416	194.62	142.708	201.703	190.42	208.495	189.634	100.31	85.6037	286.176
COV2-4162	D2102	10X	IGHV4-61	IGHD3-22	IGHJ3	ARDMGIDTSGPDAFDI	95.19	IGKV3-11	IGKJ2	QQRSNWPGT	97.85	PP926751	PP926990	2.809	2.163	0.186	0.109	0.066	2.844	0.551	0.287	62.8379	175.822	289.162	205.248	189.339	170.019	193.958	284.765	194.487	220.306	180.465	229.134	166.113	186.991	201.198	200.576	95.5668	50.7898	179.688
COV2-3944	D2102	BLI	IGHV1-69	IGHD2-8	IGHJ6	ARDEYPIPEAYYYGMDV	94.44	IGLV1-47	IGLJ3	AAWDDSLSGYWV	98.6	PP926580	PP926819	3.393	2.707	0.117	0.11	0.067	3.158	0.177	0.807	2.22584	0.604595	0.159985	1.41382	179.323	179.491	143.463	213.979	163.504	185.929	172.149	198.491	197.6	205.468	174.508	172.468	13.5243	5.58486	182.918
COV2-4019	D2102	10X	IGHV3-15	IGHD3-10	IGHJ3	TTDYWDYDGLGSYEHDAYDM	94.9	IGKV1-39	IGKJ1	QQSFSPPRT	96.77	PP926648	PP926887	2.979	1.859	0.069	0.115	0.056	2.672	0.088	0.13	11.5589	54.3112	178.255	173.666	153.869	182.636	170.119	194.876	163.912	241.8	166.571	178.303	230.363	237.546	195.666	172.894	98.9482	39.9773	254.754
COV2-3934	D2102	BLI	IGHV1-2	IGHD6-13	IGHJ6	AGERWYGTTWYGPYFYFGMDV	90.62	IGLV3-25	IGLJ3	QSADTSATSWV	94.62	PP926572	PP926811	0.551	0.112	0.165	0.126	0.061	0.401	0.882	0.597	147.654	149.94	148.58	159.87	156.956	203.996	205.546	210.062	187.346	210.395	151.594	189.57	213.547	191.569	163.192	145.694	101.247	103.885	215.61
COV2-4136	D2102	10X	IGHV4-30-4	IGHD5-12	IGHJ4	AATSTSGYDPFDY	95.88	IGKV1-39	IGKJ1	QQSYSIPRT	98.21	PP926734	PP926973	1.071	0.08	0.193	0.129	0.064	0.087	0.419	0.169	236.86	232.128	194.647	219.447	211.231	220.825	182.935	200.585	199.083	182.589	219.23	201.524	208.889	154.973	136.647	195.268	101.466	97.4484	121.553
COV2-3925	D2102	BLI	IGHV3-33	IGHD6-19	IGHJ3	AREGISVGGTGDDAFDI	95.49	IGKV1-39	IGKJ2	QQSYSIRYT	96.42	PP926564	PP926803	3.394	2.216	0.061	0.151	0.07	3.197	0.067	0.907	0.0995256	3.12529	63.5625	132.671	158.095	215.385	157.735	247.2	167.15	167.171	216.979	169.701	188.538	187.389	185.784	174.126	81.9147	20.9661	178.339
COV2-3938	D2102	BLI	IGHV4-59	IGHD3-9	IGHJ3	ARGLFDDDILTGYQDDAFDI	94.04	IGKV3-11	IGKJ4	QQCREWLT	97.13	PP926575	PP926814	3.456	2.923	0.059	0.152	0.062	3.262	0.061	1.235	2.99228	3.19319	36.5064	137.618	172.959	202.309	188.467	164.567	181.979	192.146	196.098	163.259	190.439	174.29	177.521	164.14	18.991	6.4699	184
COV2-3930	D2102	BLI	IGHV1-69	IGHD1-1	IGHJ4	ARDRAGEYNWNAGVY	91.67	IGKV1-33	IGKJ2	QHFDGLPYT	95.34	PP926568	PP926807	3.388	1.714	0.061	0.198	0.072	2.45	0.082	1.568	0.104176	0.114408	0.0902242	0.139522	185.087	203.339	157.104	210.17	135.697	174.286	194.345	198.996	224.537	197.771	192.06	179.267	88.5772	11.1392	209.44
COV2-4177	D2102	10X	IGHV5-51	IGHD2-15	IGHJ4	ARRDSSYFDFDL	97.57	IGKV1-39	IGKJ2	QQSYSTLYT	98.21	PP926758	PP926997	0.526	0.415	0.335	0.199	0.199	1.283	2.662	2.29	239.313	239.128	225.277	254.604	194.245	165.17	191.792	249.712	165.262	168.233	167.334	190.781	202.762	187.131	178.492	181.193	81.0757	100	248.392
COV2-3960	D2102	10X	IGHV1-69	IGHD2-15	IGHJ3	AREGGWLQTDDAFDI	92.01	IGKV1-39	IGKJ2	QQSSTTPRT	95.34	PP926595	PP926834	3.36	3.201	0.176	0.206	0.082	3.34	0.242	0.422	10.5348	6.17617	10.3293	20.9432	207.721	211.256	174.817	236.64	184.974	191.787	182.694	145.927	280.697	257.323	224.085	200.629	18.163	5.89363	260.255
COV2-4060	D2102	10X	IGHV3-30	IGHD3-10	IGHJ3	ATDYWDNHGSGSFEHDAFDI	89.58	IGKV1-39	IGKJ2	QQSYSPPCT	97.49	PP926678	PP926917	0.569	0.482	0.15	0.237	0.085	0.637	0.211	0.386	160.633	191.713	186.709	139.598	163.398	223.116	190.501	229.18	174.055	199.836	167.799	194.502	174.438	159.055	172.592	169.466	102.463	104.454	208.802
COV2-4034	D2102	10X	IGHV3-21	IGHD2-8	IGHJ4	ARDRGILYQTGLFDY	100	IGKV3-15	IGKJ1	QQYNNWPET	100	PP926660	PP926899	1.068	0.286	0.359	0.248	0.102	0.338	0.524	0.258	223.157	214.787	230.741	207.211	168.913	270.861	200.175	241.579	190.039	213.474	190.255	200.537	180.892	187.035	168.148	219.035	101.429	106.263	154.03
COV2-4054	D2102	10X	IGHV3-23	IGHD2-15	IGHJ6	AKVVALYYYAMDV	96.18	IGKV1-5	IGKJ1	QQYNSYPWT	96.77	PP926674	PP926913	0.541	0.4	0.226	0.263	0.135	0.449	0.232	0.231	163.678	200.702	221.897	250.713	196.276	176.816	244.169	215.42	191.038	210.704	185.107	180.793	218.65	178.14	176.955	170.959	100.482	97.3262	173.762
COV2-3941	D2102	BLI	IGHV4-59	IGHD3-9	IGHJ3	ARGLFDDDILTGYQDDAFDI	93.68	IGKV3-11	IGKJ4	QQCREWLT	97.13	PP926578	PP926817	3.405	2.926	0.056	0.285	0.063	3.236	0.072	1.673	0.146963	0.0651102	0.0948749	0.0855734	190.146	211.084	194.853	188.504	208.746	207.743	182.75	175.401	187.417	189.153	181.614	165.49	8.79793	3.11287	192.141
COV2-3974	D2102	10X	IGHV1-69	IGHD1-1	IGHJ4	ARDRAGEYNWNAGVY	89.24	IGKV1-33	IGKJ2	QHFDGLPYT	94.62	PP926609	PP926848	3.073	1.852	0.175	0.324	0.072	2.374	0.208	1.434	0.0930146	0.0930146	0.131151	0.0902242	180.068	203.11	207.237	212.811	203.902	234.395	201.044	213.593	252.993	264.613	196.162	232.533	98.2297	29.4682	234.716
COV2-3927	D2102	BLI	IGHV4-59	IGHD3-9	IGHJ3	ARGLFDDDILTGYQDDAFDI	92.98	IGKV3-11	IGKJ4	QQCREWLT	96.42	PP926566	PP926805	3.35	2.914	0.069	0.342	0.071	3.201	0.088	1.874	0.0883639	0.591573	1.67891	0.176728	190.048	252.476	202.035	239.887	178.098	187.793	204.578	183.904	172.425	180.715	178.735	159.813	6.83334	3.17391	203.843
COV2-3943	D2102	BLI	IGHV4-59	IGHD3-9	IGHJ3	ARGLFDDDILTGYQDDAFDI	93.33	IGKV3-11	IGKJ4	QQCREWLT	97.13	PP926579	PP926818	3.384	2.893	0.06	0.348	0.072	3.189	0.077	1.674	0.0772021	0.197191	0.107897	0.154404	176.496	220.038	206.363	222.88	154.452	202.291	213.908	149.724	208.709	171.076	177.346	153.262	8.08612	3.29598	205.497
COV2-3950	D2102	10X	IGHV1-18	IGHD3-22	IGHJ4	ANARRGYHFDTNGYSPFYFET	92.36	IGKV1-5	IGKJ2	QHYHSYPYT	98.21	PP926586	PP926825	3.263	2.182	0.333	0.361	0.072	2.704	0.47	0.781	0.0799926	0.112548	0.364617	46.8059	172.245	183.71	186.266	214.702	152.259	173.911	195.019	166.766	248.481	278.506	241.571	230.361	101.42	31.4564	267.72
COV2-3924	D2102	BLI	IGHV4-59	IGHD3-9	IGHJ3	ARGLFDDDILTGYQDDAFDI	94.74	IGKV3-11	IGKJ4	QQCREWLT	96.77	PP926563	PP926802	3.404	2.904	0.059	0.365	0.073	3.203	0.084	1.732	0.304158	0.597154	0.111618	0.0679007	214.041	247.541	197.225	192.608	184.556	192.122	177.48	205.332	198.027	169.284	163.715	169.836	8.22848	3.47909	192.331
COV2-4170	D2102	10X	IGHV5-10-1	IGHD3-10	IGHJ4	ARRTTMRRGVLGGGMDV	96.53	IGKV3-11	IGKJ2	QQRYSTRYT	93.55	PP926754	PP926993	0.573	0.375	0.367	0.376	0.22	0.691	0.577	0.543	195.704	248.352	217.939	225.254	170.081	194.049	167.072	209.601	183.815	166.028	158.41	205.084	199.518	174.892	179.973	146.821	101.352	117.983	224.954
COV2-3988	D2102	10X	IGHV1-69	IGHD2-8	IGHJ6	ARDEYPIPEAYYYGMDV	93.75	IGLV1-47	IGLJ3	AAWDDSLSGYWV	98.95	PP926622	PP926861	3.01	1.106	0.244	0.452	0.281	1.999	1.012	1.521	4.78653	40.8585	217.627	220.922	165.538	167.564	168.189	200.963	172.294	218.154	180.32	217.841	186.052	249.142	239.245	197.375	100.069	86.8068	158.887
COV2-3962	D2102	10X	IGHV1-69	IGHD2-15	IGHJ3	AREGGWLQTDDAFDI	93.75	IGKV1-39	IGKJ2	QQSYGTRYS	95.34	PP926597	PP926836	2.833	2.256	0.38	0.477	0.066	3.086	0.291	0.365	7.06911	28.9294	121.608	178.535	188.99	220.074	203.384	198.34	165.076	174.407	183.012	179.266	201.084	242.963	225.424	202.392	98.9769	20.9117	243.989
COV2-4042	D2102	10X	IGHV3-21	IGHD2-2	IGHJ6	ARDRGCSSTNCPRLKDSHDYYYALDV	93.06	IGKV1-39	IGKJ1	QQSYSTIWT	96.42	PP926664	PP926903	1.723	0.713	0.131	0.5	0.078	1.009	0.207	1.018	118.378	194.489	209.221	203.112	191.526	248.133	196.263	255.762	158.408	211.962	154.577	163.611	163.046	173.171	154.775	135.022	100.367	106.95	169.696
COV2-3991	D2102	10X	IGHV1-69	IGHD3-16	IGHJ6	ARASGPYDYVWGSYRRRGGMDV	99.65	IGLV2-14	IGLJ2	SSYTSSSTLVV	100	PP926625	PP926864	0.699	0.643	0.343	0.502	0.058	0.999	0.61	0.823	219.677	182.081	236.723	217.843	170.979	201.666	135.815	214.73	143.199	229.992	190.177	194.969	215.334	239.763	230.266	171.053	100.213	99.8722	143.329
COV2-3926	D2102	BLI	IGHV4-59	IGHD3-9	IGHJ3	ARGLFDDEILTGYQDDAFDI	94.39	IGKV3-11	IGKJ4	QQCRNWLT	98.21	PP926565	PP926804	3.426	2.892	0.06	0.664	0.067	3.261	0.086	2.192	0.120919	0.13022	0.0865036	2.81648	174.711	254.077	193.267	220.386	190.68	201.671	213.65	241.15	208.845	245.65	167.836	188.156	12.4139	3.87583	215.355
COV2-3939	D2102	BLI	IGHV4-59	IGHD3-9	IGHJ3	ARGLFDDDILTGYQDDAFDI	96.14	IGKV3-11	IGKJ4	QQCRNWLT	98.57	PP926576	PP926815	3.423	2.845	0.056	0.687	0.076	3.247	0.085	2.048	2.20073	0.362757	0.0809227	2.09841	166.329	217.635	216.629	174.347	186.43	215.835	176.214	193.067	203.602	165.828	179.899	166.768	11.275	4.30309	214.401
COV2-4057	D2102	10X	IGHV3-30	IGHD5-24	IGHJ3	AKDRMATSDAADL	95.14	IGKV1-39	IGKJ1	QQSYSDPGT	94.98	PP926676	PP926915	3.303	3.072	0.062	0.704	0.06	3.042	0.065	2.158	40.1888	34.9884	37.6179	81.398	158.268	193.958	188.731	216.089	178.277	218.602	155.266	165.498	211.862	146.667	158.699	185.675	23.42	5.68038	384.836
COV2-3929	D2102	BLI	IGHV3-15	IGHD3-10	IGHJ3	TTDYWDYYGSGSYEHDAFDI	94.22	IGKV1-39	IGKJ2	QQSYSPPCT	94.98	PP926567	PP926806	3.374	2.786	0.055	0.76	0.062	3.134	0.083	2.376	7.65696	16.3715	16.4459	20.3256	163.434	216.2	237.493	187.614	199.096	168.312	181.451	207.526	255.429	210.72	174.991	191.42	17.7667	4.18102	213.765
COV2-3936	D2102	BLI	IGHV3-15	IGHD3-10	IGHJ3	AKDYWDYYGSGSYEHDAFDI	93.2	IGKV1-39	IGKJ2	QQSDTPPCT	94.27	PP926573	PP926812	3.403	2.983	0.063	0.948	0.07	3.158	0.096	2.279	9.5712	17.3621	23.9671	29.6075	145.236	196.766	231.778	196.49	204.11	192.063	203.845	220.505	157.227	171.628	174.777	171.824	9.76599	3.96739	203.907
COV2-4157	D2102	10X	IGHV4-59	IGHD3-9	IGHJ3	ARGLFDDDILTGYQDDAFDI	95.44	IGKV3-11	IGKJ4	QQCREWLT	96.77	PP926747	PP926986	3.466	3.307	0.087	0.967	0.065	3.392	0.113	2.306	0.105107	0.173007	0.163706	0.174867	173.783	155.605	203.151	230.119	185.929	252.881	127.726	197.389	194.578	150.754	179.388	164.573	5.06902	3.5642	503.676
COV2-4156	D2102	10X	IGHV4-59	IGHD3-9	IGHJ3	ARGLFDDNILTSYQDDAFDI	90.88	IGKV3-11	IGKJ4	QQCRNWLT	95.7	PP926746	PP926985	3.441	3.264	0.055	1.096	0.056	3.423	0.066	2.616	0.12557	4.51865	30.9999	156.033	181.021	187.771	187.354	250.783	157.11	233.731	142.603	201.748	218.566	160.966	184.848	135.84	24.3141	7.45241	745.404
COV2-4093	D2102	10X	IGHV3-33	IGHD2-15	IGHJ3	ARDGGSLRDAFDI	92.71	IGKV1-39	IGKJ2	QQSYSTLMYT	97.13	PP926710	PP926949	3.438	3.124	0.055	1.096	0.094	3.197	0.069	2.179	0.149754	0.136731	7.71556	22.4826	179.843	166.484	187.627	216.097	156.306	206.542	157.468	175.765	188.514	166.086	178.899	169.13	13.1164	4.84822	418.919
COV2-4056	D2102	10X	IGHV3-30	IGHD5-24	IGHJ3	AKDRMATSDAADL	93.75	IGKV1-39	IGKJ1	QQSYSDPGT	95.34	PP926675	PP926914	3.274	3.087	0.063	1.103	0.059	3.208	0.075	2.361	29.8019	24.5661	49.6614	72.7356	106.913	167.532	168.069	210.812	171.021	198.78	180.409	159.637	205.918	195.411	166.34	145.458	16.4457	5.53566	395.958
COV2-3937	D2102	BLI	IGHV3-15	IGHD3-10	IGHJ3	TKDYWDYYGSGSYEHDAFDV	94.9	IGKV1-39	IGKJ2	QQSDSTPCT	94.62	PP926574	PP926813	3.446	2.967	0.056	1.203	0.066	3.245	0.085	2.621	1.51149	10.6474	3.52339	12.7504	154.024	141.158	179.641	218.358	172.855	206.005	188.318	186.371	185.065	203.301	211.491	141.674	8.54168	4.4862	176.813
COV2-4083	D2102	10X	IGHV3-30-5	IGHD2-21	IGHJ4	AKASGPYCSAGDCFSYFLDY	93.06	IGKV1-5	IGKJ1	LQYNNRGT	93.91	PP926701	PP926940	3.26	3.186	0.084	1.24	0.076	3.314	0.156	1.549	0.521812	3.01646	3.54014	1.64729	165.606	179.813	193.75	214.485	214.606	221.103	220.406	162.478	204.2	224.037	146.396	192.336	9.52873	5.02913	318.823
COV2-3975	D2102	10X	IGHV1-69	IGHD1-1	IGHJ4	ASDRAGEYNWNGGRN	92.01	IGKV1-33	IGKJ2	QHYDDIPYT	92.83	PP926610	PP926849	3.161	2.778	0.06	1.308	0.057	3.232	0.105	2.627	0.105107	0.159985	0.121849	0.155334	77.9992	163.564	140.426	229.12	156.171	247.056	244.541	205.263	187.882	242.782	230	207.179	30.2908	5.5741	216.879
COV2-4021	D2102	10X	IGHV3-15	IGHD3-10	IGHJ3	ATDYWDYSGSGSYEHDALDI	88.78	IGKV1-39	IGKJ2	QQSYSPPCT	94.62	PP926650	PP926889	3.23	2.459	0.063	1.382	0.062	3.313	0.088	2.739	15.7381	5.98084	15.9008	25.5	152.38	232.76	207.832	193.624	168.17	233.13	202.615	179.702	300.386	231.39	226.304	216.458	31.4404	4.54449	194.012
COV2-4013	D2102	10X	IGHV2-70	IGHD3-9	IGHJ6	ARIPYYDILTGYETYYYYYGMDV	100	IGLV3-21	IGLJ2	QVWDSASVV	98.21	PP926643	PP926882	2.131	1.929	0.098	1.438	0.058	2.401	0.297	1.629	0.151614	16.6087	128.012	298.147	32.9168	123.444	161.346	179.004	183.422	230.343	189.134	153.405	105.35	230.446	190.6	166.953	95.1259	53.4332	217.586
COV2-4007	D2102	10X	IGHV2-5	IGHD2-2	IGHJ5	VHKGYCTSSSCRIHGPGDWFDP	97.94	IGLV3-21	IGLJ2	QVWDNSDHVV	98.92	PP926639	PP926878	3.217	3.107	0.054	1.679	0.057	3.428	0.08	2.777	11.3738	3.84429	11.3989	46.2822	178.725	161.973	208.844	174.011	142.374	272.436	207.828	181.587	277.74	244.008	205.797	216.924	9.0815	2.94682	237.231
COV2-3940	D2102	BLI	IGHV3-15	IGHD3-10	IGHJ3	TTDYWDYDGLGSYEHDAFDI	94.9	IGKV1-39	IGKJ2	QQSYSPPCT	94.98	PP926577	PP926816	3.436	2.542	0.058	1.681	0.08	2.946	0.11	2.665	1.61659	2.00912	0.144173	5.48321	63.5513	131.415	181.972	189.524	195.92	225.729	222.265	217.648	185.453	174.381	230.238	202.703	26.8778	6.28679	216.691
COV2-3987	D2102	10X	IGHV1-69	IGHD3-22	IGHJ5	ARDGYKHYYDSSGSFPTNWFDP	95.49	IGLV1-40	IGLJ1	QSYDSSLSGSV	98.61	PP926621	PP926860	3.285	3.017	0.137	1.785	0.097	3.253	0.433	2.816	0.0790624	0.106967	0.0976653	0.0539485	59.7206	128.126	152.088	180.079	147.405	244.044	219.224	220.874	172.873	220.843	279.54	230.041	26.641	3.19534	218.136
COV2-3933	D2102	BLI	IGHV4-59	IGHD3-9	IGHJ3	ARGLFDDDILTSYQDDAFDI	94.04	IGKV3-11	IGKJ4	QQSSNWLT	96.42	PP926571	PP926810	3.445	3.17	0.089	1.994	0.074	3.254	0.163	2.682	0.102316	0.137662	0.122779	0.12557	2.2229	19.4059	100.453	174.848	209.711	250.891	206.605	193.559	17.0814	38.3465	107.651	150.474	8.22848	4.18102	215.164
COV2-4098	D2102	10X	IGHV3-33	IGHD6-25	IGHJ3	AREGISVGTTGDDAFDI	90.97	IGKV1-39	IGKJ2	QQSYGTRYS	95.7	PP926715	PP926954	3.355	2.67	0.059	2.151	0.067	2.96	0.127	2.67	0.100456	0.0976653	0.113478	0.0911543	68.242	152.911	237.019	215.866	181.424	219.208	279.369	188.623	196.87	232.181	185.421	198.546	37.0817	4.81204	325.401
COV2-3882	D2102	BLI	IGHV2-5	IGHD3-9	IGHJ3	AHVGTDLLTGFWSDAFDF	94.5	IGKV1-39	IGKJ1	QQSYTTLWT	93.19	PP926538	PP926777	3.371	2.734	0.067	2.159	0.062	3.219	0.893	3.188	0.104176	0.132081	5.04325	26.8933	0.0974143	5.96176	65.815	157.433	167.135	174.424	207.123	194.483	187.158	206.227	194.991	180.78	16.3715	4.42516	208.105
COV2-3959	D2102	10X	IGHV1-69	IGHD3-22	IGHJ1	ARVPRRPPYYYDSRGDYGHH	94.1	IGKV1-33	IGKJ3	QQYDRVPQD	95.34	PP926594	PP926833	3.395	3.09	0.32	2.192	0.111	3.358	0.6	2.998	0.109757	0.107897	0.108827	8.36387	112.426	130.941	163.086	206.85	175.316	183.655	206.255	194.079	215.964	205.085	227.418	199.482	11.8692	3.79891	250.589
COV2-3876	D2102	BLI	IGHV2-5	IGHD3-9	IGHJ3	AHVGTDLLTGFWSDAFDF	94.85	IGKV1-39	IGKJ1	QQSYTTLWT	93.19	PP926532	PP926771	3.354	2.924	0.069	2.212	0.078	3.287	1.039	3.041	0.0818529	0.0939447	0.0604595	6.53614	3.22117	2.18115	25.1533	117.854	153.183	174.438	212.394	197.5	201.102	193.984	160.253	203.674	12.1292	3.57065	186.862
COV2-3980	D2102	BLI	IGHV1-69	IGHD6-13	IGHJ4	ARDRDTFSHHNDDLNKPAPGGFDF	90.97	IGKV2-28	IGKJ2	MQALHTFMYT	95.92	PP926614	PP926853	3.204	2.122	0.255	2.353	0.317	2.662	0.376	3.315	0.119059	0.118129	0.142312	12.1272	18.4698	80.609	155.427	177.478	160.961	170.244	184.241	174.266	284.446	198.078	209.515	224.663	99.2355	30.9948	259.154
COV2-3982	D2102	BLI	IGHV1-69	IGHD6-13	IGHJ4	ARDRDTFSHSPHNEDLDKPAPGGFDY	92.71	IGKV2-28	IGKJ2	KQALHTFMYT	98.3	PP926616	PP926855	3.307	2.932	0.062	2.493	0.058	3.432	0.128	3.253	0.0790624	0.108827	0.0716212	0.0716212	5.39212	12.1722	66.316	153.724	184.621	176.375	209.591	209.369	107.632	200.507	219.906	176.436	6.66743	3.44387	260.49
COV2-4097	D2102	10X	IGHV3-33	IGHD6-13	IGHJ3	AREGIAIAAGGDDAFDI	94.1	IGKV1-39	IGKJ2	QQTYSTPYT	96.77	PP926714	PP926953	3.44	3.29	0.064	2.547	0.06	3.352	0.12	2.992	0.0623198	0.111618	0.146963	0.140452	7.22443	42.6415	97.0349	209.938	179.357	190.753	215.909	182.719	192.688	209.248	173.341	148.367	11.6813	4.52259	371.921
COV2-3875	D2102	BLI	IGHV2-26	IGHD3-10	IGHJ3	ARILRWSNDGFDM	96.22	IGKV1-39	IGKJ1	QQTYDPLWT	94.27	PP926531	PP926770	3.348	2.601	0.109	2.595	0.084	3.084	1.209	3.1	0.0976653	0.122779	0.112548	1.39336	0.687467	0.357186	4.7232	3.69525	150.722	53.2901	210.266	187.302	6.71952	6.03051	5.16276	18.047	13.2396	3.99791	186.735
COV2-4000	D2102	BLI	IGHV2-5	IGHD3-9	IGHJ3	AHIGTDLLTGFWTDAFEI	97.25	IGKV1-39	IGKJ1	QQTYGMLWT	96.77	PP926633	PP926872	3.078	3.215	0.092	2.602	0.059	3.385	0.252	3.272	2.77742	0.168356	4.26565	6.75286	0.155863	6.08793	26.0477	126.7	174.922	236.242	183.695	175.34	253.834	253.164	271.429	216.494	10.1736	4.15394	244.539
COV2-3981	D2102	10X	IGHV1-69	IGHD6-13	IGHJ4	ARDRDTFSHHNDDLNKPAPGGFDF	90.97	IGKV2-28	IGKJ2	MQALHTFMYT	96.26	PP926615	PP926854	3.273	3.039	0.057	2.622	0.062	3.384	0.115	3.259	0.0865036	0.089294	0.107897	0.116268	16.0891	22.1066	127.291	145.612	178.593	155.302	169.643	199.172	195.253	225.958	232.152	217.044	11.0645	3.79891	258.604
COV2-3889	D2102	BLI	IGHV2-26	IGHD3-10	IGHJ3	ARILRWSNDGFDM	96.56	IGKV1-39	IGKJ1	QQTYDPLWT	94.27	PP926545	PP926784	3.307	2.552	0.102	2.629	0.072	3.083	1.265	3.15	0.102316	0.141382	0.134871	0.173007	0.265338	0.678189	1.40091	5.10358	159.94	188.629	215.091	191.852	1.58791	9.51932	10.8491	13.6437	12.784	3.93687	186.671
COV2-3996	D2102	BLI	IGHV2-26	IGHD4-23	IGHJ3	SRILRWSNDAFDI	98.63	IGKV1-39	IGKJ1	QQTYSPPWT	96.06	PP926629	PP926868	3.308	2.432	0.132	2.721	0.249	3.226	0.873	3.347	0.111618	0.150684	0.151614	0.145103	4.1248	6.37183	12.508	27.2853	167.647	255.618	222.085	191.667	16.603	45.0364	79.567	94.4367	33.8545	4.33146	149.222
COV2-3966	D2102	BLI	IGHV1-69	IGHD3-10	IGHJ3	ARGPLGGDYSHSDAFDI	91.32	IGKV1-39	IGKJ1	QQSHSTPWT	93.55	PP926601	PP926840	3.369	3.127	0.063	2.793	0.073	3.402	0.137	3.218	0.0799926	0.0939447	0.0948749	0.108827	3.4262	1.12815	6.39409	36.5935	182.361	219.767	210.503	197.408	112.528	173.892	246.333	210.805	13.766	6.63921	262.14
COV2-4022	D2102	10X	IGHV3-15	IGHD3-10	IGHJ3	ATDYWDLYGLGSFEHDAFDI	96.6	IGKV1-39	IGKJ2	QQSYSTPCT	98.92	PP926651	PP926890	2.957	2.791	0.058	2.806	0.064	3.459	0.121	3.452	15.4823	8.69873	75.4841	82.3058	20.3067	99.1817	130.921	220.929	183.322	202.163	217.154	189.95	214.21	221.296	236.246	208.911	17.502	3.97643	182.618
COV2-4024	D2102	10X	IGHV3-15	IGHD6-19	IGHJ3	ATDILWVGVGSGFGVLRETDAFDI	94.9	IGKV1-39	IGKJ4	QQSYNIIS	98.21	PP926652	PP926891	3.238	3.102	0.083	2.82	0.075	3.337	0.158	3.336	5.62087	6.1492	31.8166	81.3385	44.562	100.844	169.45	216.218	165.443	187.739	201.25	169.87	204.198	207.72	232.145	226.727	14.7143	4.61549	221.122
COV2-4141	D2102	10X	IGHV4-30-4	IGHD3-10	IGHJ5	ARGFYGSGWFDP	91.75	IGLV3-21	IGLJ2	QVWDSTSDHPI	95.34	PP926736	PP926975	3.345	2.788	0.11	2.849	0.058	3.008	1.07	3.062	6.66543	13.8285	31.3673	33.3048	1.16712	11.4884	89.1221	170.942	157.562	149.779	152.165	217.333	237.191	169.405	159.517	181.72	65.5249	4.00972	643.153
COV2-3969	D2102	10X	IGHV1-69	IGHD2-21	IGHJ3	ALVHVVVETAKIGADAFDI	93.4	IGKV1-39	IGKJ1	HQTHSIPWT	94.98	PP926604	PP926843	3.319	2.406	0.428	2.889	0.125	2.745	0.992	3.29	0.0911543	0.118129	0.0855734	0.0809227	3.75092	5.77342	31.3544	112.895	142.425	236.651	205.517	197.603	191.742	246.631	194.535	172.357	97.6262	22.2254	271.256
COV2-4025	D2102	10X	IGHV3-15	IGHD3-10	IGHJ3	TTDVLWVGVGSGFGVLRETDAFDI	96.6	IGKV1-39	IGKJ4	QQSYNIIS	98.21	PP926653	PP926892	3.329	3.209	0.183	2.926	0.074	3.38	0.231	3.266	2.76997	5.0107	29.9461	86.9324	22.5138	101.246	155.702	204.209	180.156	227.457	173.47	195.449	172.956	227.869	201.33	176.463	13.3349	4.50898	240.61
COV2-3983	D2102	10X	IGHV1-69	IGHD2-21	IGHJ4	ARDRDSFSHSPHNEDLDKPAPGGFDY	96.88	IGKV2-28	IGKJ2	MQALQTLMYT	99.66	PP926617	PP926856	3.371	3.33	0.07	2.978	0.061	3.45	0.154	3.401	0.122779	0.159985	0.748768	0.18882	1.13743	4.67774	22.3107	93.6365	182.76	278.869	213.877	188.938	141.474	262.37	212.426	198.91	6.15013	3.62139	250.118
COV2-3967	D2102	10X	IGHV1-69	IGHD3-10	IGHJ3	ARGPLGGDYSHSDAFDI	91.67	IGKV1-39	IGKJ1	QQSHSTPWT	93.55	PP926602	PP926841	3.302	3.236	0.062	2.981	0.062	3.362	0.128	3.071	0.0865036	0.095805	0.0818529	0.114408	0.269049	4.28345	8.65874	86.8639	159.986	201.491	203.643	176.255	135.171	225.37	245.297	156.767	15.4328	6.88774	249.961
COV2-3999	D2102	10X	IGHV2-5	IGHD3-9	IGHJ3	AHVGTDLLTGFWSDAFDF	95.53	IGKV1-39	IGKJ1	QQSYTTLWT	92.47	PP926632	PP926871	3.259	3.042	0.097	2.995	0.058	3.418	0.525	3.273	0.0790624	0.117198	3.29737	17.4681	2.80275	12.1638	65.5432	135.361	168.705	215.093	204.177	220.302	244.478	231.101	226.511	199.45	12.3003	4.47348	203.756
COV2-3985	D2102	BLI	IGHV1-69	IGHD1-26	IGHJ5	ARTWARYSGSDLGGWFDP	97.22	IGKV3-20	IGKJ4	QQYGSSPLT	98.23	PP926619	PP926858	3.434	3.178	0.063	3.058	0.073	3.383	0.184	3.296	0.150684	0.154404	0.131151	1.63241	1.40277	2.0021	31.0344	90.6761	173.482	227.668	208.541	160.686	184.41	230.368	237.005	196.347	7.84573	3.7279	267.484
COV2-3997	D2102	10X	IGHV2-26	IGHD4-23	IGHJ3	ARILRWSNDAFDI	95.88	IGKV1-39	IGKJ1	QQTYSLLWT	94.62	PP926630	PP926869	3.152	2.709	0.055	3.202	0.058	2.982	0.17	3.445	2.26491	0.140452	0.211143	1.21663	5.20471	3.43084	4.81691	20.9311	239.898	223.137	225.074	193.603	34.8102	37.9594	73.7375	135.616	55.4374	8.91145	258.133
COV2-4094	D2102	10X	IGHV3-33	IGHD2-15	IGHJ3	ARDPPCTGGTCDAFDV	90.28	IGKV1-39	IGKJ2	QQSHNTLMYT	94.62	PP926711	PP926950	3.374	3.188	0.08	3.225	0.064	3.308	0.213	3.334	2.81834	2.40536	2.08353	2.04353	0.126175	0.294099	2.74616	17.8899	169.441	214.005	150.832	168.15	4.27572	4.47597	6.91607	46.8512	8.00758	4.37787	392.609
COV2-4095	D2102	10X	IGHV3-33	IGHD1-7	IGHJ3	ARDPPCTGTTCDAFDV	93.06	IGKV1-39	IGKJ2	QQSHNTLMYT	96.77	PP926712	PP926951	3.458	3.314	0.056	3.276	0.062	3.369	0.208	3.39	1.07525	0.0911543	0.118129	0.158125	2.86305	0.15308	4.01069	41.2155	141.428	198.886	191.38	157.574	0.267001	2.94665	41.8264	107.335	9.12692	5.10149	399.426
COV2-4006	D2102	10X	IGHV2-5	IGHD3-16	IGHJ5	AHHSISRILGP	97.59	IGLV2-14	IGLJ2	SSYTSTSVV	96.53	PP926638	PP926877	3.28	3.107	0.514	0.165	0.058	3.243	2.139	0.798	0.102316	0.132081	0.122779	0.105107	208.625	171.934	187.871	228.827	75.1348	249.652	249.698	227.211	0.0949337	0.146109	5.13383	36.2053	9.51259	3.05333	262.062
COV2-3978	D2102	10X	IGHV1-69	IGHD6-13	IGHJ4	ARAPGYNSRGAQSDYFDS	89.24	IGKV3-11	IGKJ1	QQRGNWPPT	97.49	PP926612	PP926851	3.157	0.202	0.521	0.195	0.185	0.279	1.656	0.414	0.095805	0.136731	0.179518	0.197191	160.071	158.194	130.259	168.799	144.246	208.19	187.571	184.234	288.856	269.353	155.269	179.488	101.678	107.577	151.422
COV2-3903	D2102	BLI	IGHV2-5	IGHD3-22	IGHJ5	ARHSISRILGP	92.44	IGLV2-14	IGLJ3	SSYTSSGTLE	94.79	PP926557	PP926796	3.387	2.732	0.549	0.062	0.074	3.088	2.074	0.124	0.0772021	0.226025	0.109757	0.117198	183.912	200.802	166.361	185.324	61.7427	134.09	210.988	188.815	6.09726	33.8794	87.5926	121.551	16.5993	2.56354	213.511
COV2-4123	D2102	10X	IGHV3-64D	IGHD2-15	IGHJ4	VKDQEAGGVDCSGGTCYSAFDD	90.28	IGKV3-20	IGKJ3	QHYGSPLT	94.68	PP926729	PP926968	0.986	0.261	0.597	0.429	0.061	0.461	0.84	0.629	203.607	221.345	207.146	189.706	158.219	136.566	209.805	267.147	176.083	194.612	152.343	211.019	170.249	127.09	207.313	148.799	100.836	111.827	144.072
COV2-3998	D2102	10X	IGHV2-5	IGHD1-14	IGHJ5	AHHSISRILGP	93.47	IGLV2-14	IGLJ2	SSYTTSSVV	95.49	PP926631	PP926870	3.355	3.029	0.79	0.119	0.076	3.404	2.227	0.255	0.076272	0.119059	0.100456	5.46647	170.162	142.694	164.475	166.71	81.5481	194.994	176.359	162.567	0.856628	2.30362	4.86016	70.021	12.8463	3.51488	259.469
COV2-4011	D2102	10X	IGHV2-70	IGHD3-10	IGHJ6	ARAMYYYGAGNYFRGYGMDV	92.44	IGKV3-20	IGKJ5	HYCDSPGTT	95.39	PP926642	PP926881	2.931	2.297	0.879	0.081	0.06	3.319	2.108	0.408	0.216724	1.63799	0.675286	12.4174	165.679	235.322	169.308	170.068	78.3126	199.616	198.29	182.145	13.7587	21.9482	36.7616	89.2362	26.095	5.25456	265.991
COV2-4005	D2102	10X	IGHV2-5	IGHD3-22	IGHJ5	AHHSISRILGP	91.41	IGLV2-14	IGLJ2	SSYTTTSVV	95.83	PP926637	PP926876	3.329	3.163	0.889	0.057	0.062	3.363	2.411	0.091	0.0790624	0.109757	0.146963	0.196261	186.947	198.231	209.493	221.697	20.3639	72.3198	155.382	164.338	2.68929	2.18792	0.527327	3.11575	5.08679	2.44976	230.866
COV2-3897	D2102	BLI	IGHV5-51	IGHD3-22	IGHJ4	ARVESYRDSSGYWAH	95.14	IGKV3-20	IGKJ1	QQYVRSWT	95.74	PP926551	PP926790	3.296	0.131	0.9	0.078	0.066	0.685	2.248	0.161	0.186029	0.756209	0.148823	5.18649	206.72	223.467	223.133	199.365	71.711	158.538	199.137	213.087	128.571	177.43	152.423	138.98	101.19	105.105	179.548
COV2-4109	D2102	10X	IGHV3-33	IGHD3-10	IGHJ6	VRGPLFASTYYYGMDV	90.97	IGKV1-16	IGKJ2	QHYNGYPYT	97.13	PP926720	PP926959	2.078	1.613	1.077	0.212	0.15	2.119	1.833	0.604	35.5	210.774	215.999	229.983	153.737	222.281	163.643	218.053	184.318	177.751	203.512	219.911	25.3109	96.3666	130.664	145.872	102.01	119.684	335.938
COV2-4179	D2102	10X	IGHV5-51	IGHD3-22	IGHJ4	ARVESYRDSSGYWAH	95.49	IGKV3-20	IGKJ1	QQYVRSWT	95.74	PP926760	PP926999	3.405	0.232	1.083	0.058	0.058	0.833	2.441	0.207	0.167426	0.198121	0.19254	4.8749	161.064	147.674	195.604	235.578	78.2676	125.962	134.108	223.703	137.973	134.025	175.36	166.643	101.867	114.783	556.066
COV2-3963	D2102	10X	IGHV1-69	IGHD6-6	IGHJ3	TRDPGIAARSGYAFDI	94.44	IGKV2-30	IGKJ2	MQGTHWPPYT	97.96	PP926598	PP926837	3.165	0.102	1.217	0.125	0.136	0.146	2.563	0.337	0.0623198	0.0799926	0.108827	6.34453	180.185	175.88	208.833	150.601	149.843	125.584	211.782	187.975	282.138	273.107	214.471	224.37	101.391	101.079	67.1067
COV2-4178	D2102	10X	IGHV5-51	IGHD3-22	IGHJ4	ARVESYRDSSGYWAH	95.14	IGKV3-20	IGKJ1	QQYVRSWT	96.1	PP926759	PP926998	3.392	0.268	1.37	0.066	0.059	1.066	2.612	0.315	0.141382	0.151614	0.216724	3.6192	151.227	144.253	194.233	271.626	58.9154	116.431	142.852	195.599	133.085	133.632	175.657	163.603	100.951	107.614	471.737
COV2-4144	D2102	10X	IGHV4-34	IGHD1-26	IGHJ5	AAVPFVAVGPRRVWFDP	91.93	IGKV1-12	IGKJ3	QQADSFPFT	94.27	PP926739	PP926978	3.412	0.902	1.502	0.099	0.06	1.813	2.393	0.139	1.23523	0.457632	0.25672	0.25672	203.31	214.91	187.091	297.407	85.4551	167.457	154.76	207.666	198.138	156.924	198.426	150.485	98.5165	71.8104	504.596
COV2-4029	D2102	10X	IGHV3-15	IGHD6-6	IGHJ6	STDSRIAARPAGYDVLDYYSGMDV	95.58	IGKV2-28	IGKJ3	MQALQTRSFT	99.32	PP926657	PP926896	3.39	0.962	1.529	0.443	0.254	1.713	2.54	0.528	0.0837131	0.0846433	0.13022	0.1265	181.676	266.331	184.156	203.979	10.7809	57.0312	128.844	163.398	0.098642	0.178001	9.33984	47.4787	100.597	105.395	258.79
COV2-4139	D2102	10X	IGHV4-30-4	IGHD3-10	IGHJ4	ARAPLVRGANSPFDY	92.1	IGKV5-2	IGKJ2	LQHDNFPYT	96.06	PP926735	PP926974	3.43	3.171	1.895	0.061	0.062	3.357	2.74	0.093	0.169287	0.183239	0.179518	0.173007	214.809	212.454	237.573	263.218	36.2511	40.8621	115.17	179.711	107.078	158.214	157.749	177.358	7.44602	3.40219	712.546
COV2-3989	D2102	10X	IGHV1-69	IGHD6-19	IGHJ6	ARDLFKNSGWYPYYYYGMDV	92.01	IGKV3-11	IGKJ4	HQYGNSPLT	96.77	PP926623	PP926862	3.338	1.44	1.908	0.211	0.061	2.265	3.119	0.592	0.118129	0.109757	0.207423	0.205562	168.886	166.702	185.092	178.496	22.3594	70.281	130.265	165.994	254.113	212.519	250.666	190.395	101.477	111.801	198.098
COV2-4045	D2102	BLI	IGHV3-23	IGHD1-26	IGHJ2	AGGPTTADWYFDL	95.14	IGLV2-14	IGLJ3	NSLTNINTWV	94.44	PP926666	PP926905	3.272	2.699	1.946	0.053	0.059	3.02	2.595	0.095	0.201842	0.177658	0.196261	0.31718	192.157	174.93	199.338	229.473	16.2751	22.132	28.8631	69.0746	25.5705	35.5601	55.7965	146.551	28.7584	4.05225	410.189
COV2-3908	D2102	BLI	IGHV5-51	IGHD2-2	IGHJ4	AGSFGDHQLPGY	90.97	IGKV3-15	IGKJ1	QQYNNWPPWT	95.7	PP926561	PP926800	3.296	2.806	2.146	0.059	0.071	3.09	2.533	0.111	0.174867	2.24351	5.86085	8.20389	209.408	193.987	208.463	218.452	36.6475	83.0776	126.981	177.979	71.2633	77.9279	127.816	153.999	14.35	3.57065	225.277
COV2-3901	D2102	BLI	IGHV1-3	IGHD1-1	IGHJ6	ARVAWPTSFHYWYYAMDV	95.49	IGKV3-20	IGKJ4	QQYGSSFLT	99.65	PP926555	PP926794	3.05	0.079	2.529	0.058	0.066	0.084	3.197	0.14	28.4178	64.9586	127.338	181.402	169.15	214.217	135.822	223.13	82.127	171.676	210.608	186.809	212.787	253.188	158.671	180.493	100.365	98.8795	95.0209
COV2-4182	D2102	10X	IGHV5-51	IGHD3-16	IGHJ5	ARGPNVNNWFDH	96.53	IGLV1-44	IGLJ2	AAWDDSLNGRVL	98.6	PP926761	PP927000	3.387	3.234	3.41	3.427	0.054	3.397	3.495	3.456	102.528	211.703	215.725	209.501	71.8807	157.318	190.004	167.39	136.65	103.107	175.352	246.6	88.6591	110.854	180.196	194.965	101.753	124.585	260.8
COV2-4115	D2102	10X	IGHV3-43	IGHD6-19	IGHJ6	AKSAYPGQSSGWYYGLAV	94.1	IGLV2-8	IGLJ3	SSYAGSNKGV	98.96	PP926725	PP926964	3.402	2.978	3.08	3.041	0.055	3.296	3.449	3.372	0.102316	0.151614	10.7832	71.3003	0.139163	0.129886	4.79371	28.3309	0.0727568	0.517323	10.4486	67.5307	0.166876	0.155751	6.38281	47.8584	103.07	133.293	815.717
COV2-4184	D2102	10X	IGHV5-51	IGHD6-6	IGHJ5	ARLRWPSSASGLNWMAP	90.62	IGLV1-47	IGLJ3	AAWDDSLNTWV	94.39	PP926763	PP927002	3.37	2.834	1.925	2.235	0.056	3.296	2.414	3.035	0.136731	3.32992	6.40499	82.6695	157.204	202.021	217.045	189.181	144.505	113.209	182.09	199.566	111.233	138.717	172.468	193.036	100.206	67.4362	509.191
COV2-3970	D2102	10X	IGHV1-69	IGHD5-12	IGHJ4	ATDLYSGRRLDS	90.97	IGLV1-40	IGLJ2	QSYDSSLSVV	96.53	PP926605	PP926844	3.145	3.177	2.516	3.307	0.057	3.352	3.174	3.45	16.8645	23.622	33.9159	82.8816	5.45335	24.2432	46.038	158.268	9.37172	111.057	183.053	213.52	249.234	209.79	249.604	177.635	100.759	2.55627	181.754
COV2-4020	D2102	10X	IGHV3-15	IGHD3-10	IGHJ3	TTDYWDYDGLGSYEHDAFDI	94.56	IGKV1-39	IGKJ1	QQSYSDPGT	96.06	PP926649	PP926888	3.209	2.609	0.546	2.877	0.06	3.392	0.866	3.4	0.57018	3.14575	8.32109	32.6602	8.30156	56.928	98.9758	166.309	165.998	222.924	185.178	165.506	248.098	258.986	204.354	198.776	37.6767	5.00604	249.253
COV2-3971	D2102	10X	IGHV1-69	IGHD5-12	IGHJ4	ATDLYSGRRLDS	91.32	IGLV1-40	IGLJ2	QSYDSSLSVV	96.53	PP926606	PP926845	3.302	3.233	2.61	3.388	0.061	3.23	3.173	3.368	27.1491	22.5681	46.6961	71.3999	0.503771	39.0975	102.741	172.692	13.7794	165.449	211.649	201.046	255.055	257.671	257.126	197.827	101.104	2.44976	145.293
COV2-3973	D2102	10X	IGHV1-69	IGHD3-10	IGHJ4	TSRSLLAGGSGPDY	96.53	IGKV1-33	IGKJ2	QQYDDIPDT	95.34	PP926608	PP926847	3.123	2.574	1.547	2.078	0.063	2.496	0.908	1.625	0.0939447	0.0911543	0.159985	0.169287	141.893	158.988	180.405	173.082	172.234	243.011	188.754	186.146	278.249	237.517	266.861	200.975	99.1493	28.403	211.3
COV2-4143	D2102	10X	IGHV4-30-4	IGHD2-15	IGHJ6	VRENGGSRHWQLYYYGIDV	93.81	IGKV3-15	IGKJ1	QQYDKWPPWT	96.42	PP926738	PP926977	3.489	3.387	3.473	3.464	0.064	3.408	3.479	3.463	131.711	226.458	232.082	250.503	144.918	136.465	197.348	212.377	168.28	231.04	173.163	224.392	164.444	169.664	174.316	195.194	101.839	113.366	25.9651
COV2-4122	D2102	10X	IGHV3-53	IGHD1-26	IGHJ3	VRPIMGGRRGMDV	90.88	IGKV1-33	IGKJ5	QQHDNLPIT	93.91	PP926728	PP926967	3.408	2.295	3.115	2.933	0.065	3.056	3.384	3.13	0.181378	0.263231	0.146963	0.582271	0.180912	0.975999	0.140091	8.52886	0.10432	0.131604	0.279258	28.7818	0.139434	0.143142	1.1533	15.5016	101.008	108.708	792.739
COV2-4041	D2102	10X	IGHV3-21	IGHD2-2	IGHJ6	ARDRGCSSTNCPRLKDSHDYYYALDV	92.36	IGKV1-39	IGKJ1	QQSYSSIWT	96.06	PP926663	PP926902	3.356	2.912	2.154	3.17	0.066	3.216	3.008	3.249	6.964	13.5122	13.0695	37.3454	5.21584	12.2891	33.9698	144.513	70.4982	167.86	164.188	187.599	104.762	182.371	196.155	219.668	31.0545	5.60802	397.393
COV2-3893	D2102	BLI	IGHV1-69	IGHD6-6	IGHJ3	TRDPGIAARSGYAFDI	94.79	IGKV2-30	IGKJ2	MQGTHWPPYT	97.96	PP926549	PP926788	3.4	0.058	2.99	1.451	0.066	0.078	3.131	2.339	0.0865036	0.0790624	0.0809227	0.111618	49.7351	142.686	187.129	202.803	0.135349	0.733988	7.84276	86.5592	148.54	166.18	203.624	162.542	101.418	98.4828	103.671
COV2-3956	D2102	10X	IGHV1-46	IGHD2-2	IGHJ4	ARGRATLNSVQPTIDY	90.97	IGLV1-44	IGLJ3	AAWDDSLNGPL	98.6	PP926591	PP926830	3.228	0.475	1.097	0.653	0.066	0.73	2.423	1.129	0.113478	0.104176	0.134871	0.095805	209.694	172.619	172.152	229.867	61.7556	176.7	199.731	185.132	229.032	245.897	252.814	187.93	101.333	111.269	134.292
COV2-3955	D2102	10X	IGHV1-3	IGHD3-10	IGHJ5	ASSRGFTMIRGVLINRNWLDP	94.44	IGLV3-21	IGLJ3	QVWDDSSDHWV	94.98	PP926590	PP926829	3.044	0.97	2.087	2.676	0.069	1.492	3.248	3.41	0.0995256	0.0837131	0.0995256	0.213934	32.4993	117.951	139.651	200.305	3.34735	90.043	167.466	185.067	28.3095	134.229	233.775	221.388	102.397	97.4934	190.083
COV2-3932	D2102	BLI	IGHV4-61	IGHD3-22	IGHJ3	ARDMGNDSSGPDAFDI	95.88	IGKV3-11	IGKJ2	QQRSNWPGT	98.21	PP926570	PP926809	3.396	2.059	1.827	0.973	0.07	2.839	2.595	2.23	0.0772021	0.0948749	0.0976653	4.46284	181.632	196.086	153.248	204.295	192.447	186.509	164.79	179.568	225.979	198.808	187.605	155.659	42.4521	5.49331	188.77
COV2-4031	D2102	10X	IGHV3-21	IGHD3-10	IGHJ3	ASRFPGVRGTSHAFDI	94.39	IGLV7-46	IGLJ3	LLSYSGVRLWV	97.22	PP926659	PP926898	3.331	1.835	0.526	1.573	0.07	2.493	2.158	2.504	0.164636	0.113478	0.142312	0.109757	186.966	198.561	230.162	210.858	186.286	265.996	303.929	179.264	165.953	156.219	215.508	204.822	102.233	88.3534	380.053
COV2-3907	D2102	BLI	IGHV1-69	IGHD1-1	IGHJ4	ASDRPGEHNWNGGRN	92.01	IGKV1-33	IGKJ2	QHYDDIPYS	93.91	PP926560	PP926799	3.402	2.312	0.55	1.151	0.07	2.983	1.859	2.35	0.133011	0.114408	0.0558088	0.0911543	11.9031	39.2552	92.0315	157.186	128.858	196.259	202.692	186.702	87.2129	121.992	193.499	165.633	25.8528	5.52383	198.437
COV2-3874	D2102	BLI	IGHV1-69	IGHD3-10	IGHJ3	ATSFLGGSDHSDASDV	93.4	IGKV1-39	IGKJ1	QQTYSTPWT	96.77	PP926530	PP926769	3.444	2.479	1.06	3.154	0.071	3.13	2.298	3.326	0.0939447	0.123709	0.089294	0.103246	0.0955588	0.102053	0.0992699	0.127103	68.0801	141.264	234.765	213.211	0.235851	3.63047	27.0101	74.3064	19.0764	4.88294	202.571
COV2-3891	D2102	BLI	IGHV1-46	IGHD6-13	IGHJ5	ARGGSKWYEGFDN	88.54	IGLV1-47	IGLJ3	AAWNNGLSGSNWV	92.63	PP926547	PP926786	3.464	2.425	3.268	1.791	0.071	2.925	3.264	2.845	1.66124	0.137662	0.122779	0.140452	9.17643	24.2868	43.7353	125.494	0.161028	0.0989707	0.382508	0.760202	0.089742	2.515	4.43518	4.64878	32.9709	6.34782	223.687
COV2-4099	D2102	10X	IGHV3-33	IGHD6-19	IGHJ3	AREGISVAATGDDAFDI	95.49	IGKV1-39	IGKJ2	QQSYGTRYT	96.06	PP926716	PP926955	3.266	3.169	1.444	3.303	0.073	3.334	2.197	3.415	0.164636	0.174867	0.158125	1.37941	2.09023	3.07273	3.39651	11.4049	140.729	219.472	199.357	190.832	10.5799	20.6466	34.1554	101.186	12.9441	6.25927	393.805
COV2-4027	D2102	10X	IGHV3-15	IGHD3-3	IGHJ4	ATSGYDFWSGYFALRGPMGY	97.96	IGLV6-57	IGLJ2	QSYHSSDHVV	99.31	PP926655	PP926894	3.356	0.888	1.232	1.168	0.073	1.693	2.243	1.867	0.134871	29.2819	120.912	132.018	187.246	270.905	181.322	249.182	169.297	208.197	229.584	195.061	155.742	185.818	165.875	160.098	99.736	102.355	19.1342
COV2-3885	D2102	BLI	IGHV4-30-4	IGHD3-10	IGHJ5	ARGFYGSGWFDP	91.75	IGLV3-21	IGLJ2	QVWDSTSDHPI	93.91	PP926541	PP926780	3.375	2.841	0.903	2.789	0.075	3.09	2.013	3.24	7.16678	51.038	121.58	165.762	65.4346	152.931	211.845	204.262	180.379	186.144	223.68	175.358	198.623	207.638	156.276	162.77	77.4161	5.40175	200.154
COV2-3872	D2102	BLI	IGHV1-69	IGHD3-10	IGHJ3	ATSLLGGSDHSDASDI	91.32	IGKV1-39	IGKJ1	QQTYSTPWT	97.49	PP926528	PP926767	3.403	3.068	1.923	3.322	0.075	3.292	2.753	3.379	0.0995256	0.106967	0.135801	0.120919	0.0538098	0.14473	0.0974143	0.115969	2.05538	17.2862	98.539	126.069	2.16345	4.52418	4.98031	60.4609	10.8479	4.54724	203.017
COV2-4174	D2102	10X	IGHV5-51	IGHD1-26	IGHJ4	ARQGGSFEFDQ	95.49	IGLV3-19	IGLJ2	NSRDSSGDHPGL	95.34	PP926756	PP926995	3.297	3.039	3.306	3.248	0.076	3.343	3.422	3.427	22.6314	77.2505	66.6943	209.278	17.2544	84.551	150.368	181.173	30.2374	81.6359	138.988	204.715	3.34493	24.6368	104.362	138.883	100.464	87.3228	604.779
COV2-3877	D2102	BLI	IGHV3-33	IGHD6-19	IGHJ3	AREGISVAATGDDAFDI	94.44	IGKV1-39	IGKJ2	QQSYGTRYS	94.98	PP926533	PP926772	3.441	2.855	1.785	3.168	0.076	3.179	2.516	3.35	0.069761	0.0706911	0.624128	0.972933	0.108547	0.0946311	1.23484	5.97567	47.5958	147.909	191.051	159.828	5.67006	16.0067	18.271	37.1065	16.3431	5.89005	219.744
COV2-4146	D2102	10X	IGHV4-39	IGHD3-16	IGHJ4	ARTPGGSLYYPVD	96.91	IGKV1-33	IGKJ2	QQYDSLPPT	96.42	PP926740	PP926979	1.26	1.018	1.331	1.534	0.077	2.416	2.822	2.816	188.7	206.652	221.301	193.277	151.886	170.722	173.103	228.474	174.681	206.83	160.193	191.41	223.459	162.69	179.686	139.145	101.438	9.47752	182.675
COV2-4120	D2102	10X	IGHV3-53	IGHD3-22	IGHJ3	ARDRGSSGYRGQTSDAFDI	93.33	IGKV1-33	IGKJ2	LQYDNLPCT	97.13	PP926727	PP926966	3.421	1.163	2.756	2.218	0.077	2.327	3.186	3.08	0.151614	0.787834	0.224165	14.1289	0.123392	0.132669	4.99133	23.475	0.12144	0.112345	0.174402	19.5999	0.141659	0.131275	5.21023	45.7432	102.87	116.403	747.932
COV2-4114	D2102	10X	IGHV3-43D	IGHD3-10	IGHJ6	SKDYNYGSGKGFYSYYGMDV	92.01	IGLV1-47	IGLJ1	STWDDSLNVYV	96.49	PP926724	PP926963	1.477	1.076	0.69	0.744	0.078	1.762	1.189	1.268	161.009	233.693	218.576	195.957	166.178	162.126	172.906	208.885	216.251	182.61	131.273	194.189	230.011	199.384	164.341	186.046	101.753	91.0085	247.243
COV2-3880	D2102	BLI	IGHV3-21	IGHD2-2	IGHJ6	ARDRGCSSTNCPRLKDSHDYYYALDV	93.06	IGKV1-39	IGKJ1	QQSYSTIWT	96.77	PP926536	PP926775	3.398	2.825	2.565	2.766	0.078	3.134	2.928	3.134	6.4887	15.7799	14.0433	19.8009	5.65003	4.93102	18.6831	90.1918	43.5701	135.606	171.828	176.862	119.915	168.986	164.981	174.794	23.0056	5.27968	214.592
COV2-3909	D2102	BLI	IGHV3-9	IGHD3-22	IGHJ4	AKSTDSNPYYFHFDS	92.36	IGKV2-28	IGKJ2	MQALQTPNT	95.24	PP926562	PP926801	3.273	0.947	1.883	0.786	0.085	1.984	2.584	2.162	0.135801	0.158125	0.239048	5.77156	1.13279	16.3201	56.0235	138.229	6.00297	15.3442	47.6359	113.041	19.0846	48.4955	106.356	114.196	100.877	78.951	228.012
COV2-3879	D2102	BLI	IGHV3-53	IGHD1-26	IGHJ3	VRPIMGGRRGMDV	91.93	IGKV1-33	IGKJ5	QQHDNLPIT	93.91	PP926535	PP926774	3.497	2.318	3.322	2.757	0.087	2.95	3.36	3.178	0.323691	0.160915	0.150684	0.590643	0.141947	0.155863	0.183696	4.26304	0.0888061	0.11074	0.163168	17.0615	0.119409	0.456868	0.122375	9.1166	101.219	101.229	223.178
COV2-3871	D2102	BLI	IGHV3-33	IGHD6-19	IGHJ3	AREGISVAATGDDAFDI	93.06	IGKV1-39	IGKJ2	QQSYGTRYS	95.34	PP926527	PP926766	3.441	2.445	1.007	2.894	0.089	3.127	2.173	3.177	0.353455	1.24361	4.28146	1.09757	0.304304	0.261627	0.188334	2.80182	107.748	180.886	207.986	236.566	9.20634	27.0598	55.4509	136.805	30.1806	7.04974	223.814
COV2-4091	D2102	10X	IGHV3-30	IGHD6-19	IGHJ6	AKVIGQWLLQRNYYGMDV	94.79	IGKV1-39	IGKJ3	QQSYSTPFT	98.21	PP926708	PP926947	3.405	0.444	3.047	2.128	0.092	0.694	3.237	2.418	0.131151	0.117198	0.116268	6.05525	0.109475	0.108547	0.163285	25.1895	0.0588474	0.0722219	0.409792	4.88006	0.0979003	0.109025	1.21782	2.71599	100.913	100.293	303.277
COV2-4051	D2102	10X	IGHV3-23	IGHD5-18	IGHJ4	AKEKPPQSPPGYSFDS	87.15	IGLV2-23	IGLJ1	CSYAGSSPATHV	91.32	PP926671	PP926910	1.635	0.965	0.846	1.007	0.102	1.372	1.603	1.692	160.247	166.02	236.904	160.011	199.269	202.325	213.053	198.378	179.714	227.302	230.466	197.753	155.792	199.376	192.133	219.264	100.166	89.7283	117.675
COV2-3899	D2102	BLI	IGHV3-30	IGHD6-19	IGHJ6	AKVIGQWLLQRNYYGMDV	95.83	IGKV1-39	IGKJ3	QQSYSTPFT	97.85	PP926553	PP926792	3.42	0.063	3.068	1.485	0.116	0.155	3.258	2.32	1.88448	0.0976653	0.102316	0.0716212	0.0853535	0.10762	0.224517	18.3909	0.0668721	0.068477	0.940489	10.1464	0.096417	0.107542	0.0912253	0.753536	102.301	94.6375	164.538
COV2-3957	D2102	10X	IGHV1-46	IGHD3-10	IGHJ4	ALLQWFGEVSPEIPGRY	92.71	IGKV1-33	IGKJ4	QQYDNLLRVT	94.27	PP926592	PP926831	3.101	2.405	1.58	1.837	0.117	2.741	2.736	2.897	0.0911543	0.113478	0.0809227	13.316	4.66847	40.3499	134.628	152.737	1.45139	35.148	112.158	153.06	22.5742	95.9201	167.021	191.848	98.2009	78.1439	252.161
COV2-3896	D2102	BLI	IGHV3-30	IGHD6-19	IGHJ6	AKVIGQWLLQRNYYGMDV	95.83	IGKV1-39	IGKJ3	QQSYSTPFT	98.21	PP926550	PP926789	3.431	0.064	2.958	1.406	0.124	0.177	3.241	2.305	0.113478	0.0902242	0.0716212	0.499488	0.154007	0.177201	0.823847	11.8159	0.0813165	0.12037	0.134279	13.46	0.123859	0.0904836	0.100125	5.36672	102.158	95.431	167.527
COV2-4092	D2102	10X	IGHV3-30	IGHD6-19	IGHJ6	AKVIGQWLLQRNYYGMDV	95.83	IGKV1-39	IGKJ3	QQSYSTPFT	98.57	PP926709	PP926948	3.174	0.119	2.664	0.737	0.125	0.155	2.808	1.635	0.1265	0.112548	0.109757	2.0026	35.289	89.7882	153.135	201.366	0.068477	0.127324	0.851148	30.9527	0.106059	0.1246	0.756503	4.07325	100.568	112.414	228.534
COV2-3961	D2102	10X	IGHV1-69	IGHD2-15	IGHJ3	AREGGWLQTDDAFDV	93.06	IGKV1-39	IGKJ2	QQSSTTPRT	96.42	PP926596	PP926835	3.18	3.097	1.873	2.517	0.134	3.419	1.877	2.52	9.49679	18.256	18.2541	19.5824	149.977	168.654	165.402	175.594	149.577	148.86	166.187	172.788	268.527	237.121	237.599	192.445	12.1566	4.97053	153.308
COV2-3972	D2102	10X	IGHV1-69	IGHD3-16	IGHJ4	ARGDYVWGNFFDS	94.79	IGKV2D-29	IGKJ1	MHGTQRSWT	94.9	PP926607	PP926846	3.315	3.305	3.341	3.392	0.142	3.321	3.296	3.415	61.0343	175.305	264.217	228.775	174.546	200.127	150.454	189.647	140.183	196.134	189.406	166.642	254.335	206.411	243.48	201.838	101.333	97.9905	16.4231
COV2-3964	D2102	10X	IGHV1-69	IGHD6-6	IGHJ3	TRDPGIAARSGYAFDI	94.79	IGKV2-30	IGKJ2	MQGTHWPPYT	98.3	PP926599	PP926838	3.349	0.29	2.768	2.218	0.149	0.278	3.318	2.818	0.0911543	0.108827	0.225095	0.105107	120.609	166.806	182.357	212.583	0.134814	2.96698	53.418	128.284	238.269	246.158	255.303	228.58	101.707	103.316	128.556
COV2-4185	D2102	10X	IGHV5-51	IGHD6-13	IGHJ6	ARVYSASWYYYYGMDV	96.88	IGLV1-40	IGLJ2	QSYDSSLSEGV	97.57	PP926764	PP927003	3.39	3.204	3.37	3.398	0.169	3.319	3.439	3.446	31.065	105.748	123.999	214.381	8.40825	60.6335	155.294	189.514	27.8231	60.4048	132.017	182.134	9.5171	23.4716	107.381	126.501	100.779	111.098	740.349
COV2-4124	D2102	10X	IGHV3-73	IGHD1-26	IGHJ4	SSEWELLRGADYCFDY	96.26	IGLV2-23	IGLJ3	CSYAGSRNWV	97.92	PP926730	PP926969	0.544	0.446	0.513	0.537	0.22	0.571	0.55	0.6	148.793	240.773	191.345	236.961	183.747	177.862	163.703	235.568	185.159	152.76	155.436	204.245	216.528	206.969	146.471	155.687	101.38	117.618	216.452
COV2-3949	D2102	10X	IGHV1-18	IGHD5-24	IGHJ4	ARVMNAYMDSEMATIYYFDF	93.4	IGKV3-15	IGKJ1	QQYDDWPPKWT	93.19	PP926585	PP926824	3.348	3.251	3.035	3.339	0.23	3.3	3.477	3.427	35.0498	80.3367	204.832	159.236	66.11	141.638	158.053	214.912	112.637	166.223	180.77	156.792	240.695	215.927	222.261	197.972	101.592	15.5507	178.768
COV2-3986	D2102	10X	IGHV1-69	IGHD2-15	IGHJ5	AKAEGTHYYDGSGYSANWFDP	92.36	IGKV1-39	IGKJ2	QQSYSTLYT	94.27	PP926620	PP926859	3.332	2.055	1.143	0.877	0.236	2.533	2.429	2.033	0.104176	0.0976653	0.102316	0.109757	176.966	141.937	144.848	221.152	0.140164	2.35818	26.1989	55.7366	0.137209	0.161684	0.203959	15.4616	102.138	79.138	233.538
COV2-3948	D2102	10X	IGHV1-18	IGHD5-24	IGHJ4	ARVMSTYLVEGMTTIYYFDF	93.75	IGKV3-15	IGKJ1	QQYDDWPPKWT	97.49	PP926584	PP926823	3.143	3.322	3.307	3.316	0.236	3.325	3.491	3.529	0.12557	23.3346	89.5833	170.684	3.28147	61.706	138.482	164.841	18.5059	99.1933	144.722	176.047	161.8	237.635	185.695	146.423	103.403	11.1127	205.563
COV2-4164	D2102	10X	IGHV4-61	IGHD4-23	IGHJ4	ARAGWLRGHFDS	93.81	IGLV6-57	IGLJ2	QSFDSGVSVV	97.59	PP926752	PP926991	3.436	1.879	2.532	2.28	0.245	2.68	2.95	2.734	0.210213	0.820389	47.8858	149.87	155.258	217.379	191.139	208.272	149.522	112.742	167.302	190.181	188.779	183.46	175.77	193.135	99.0893	132.685	18.8419
COV2-4129	D2102	10X	IGHV3-9	IGHD3-16	IGHJ4	AKEKTFGGSYIFDY	97.92	IGLV3-21	IGLJ7	QVWDSSSDSHAV	99.28	PP926731	PP926970	3.189	2.715	3.195	3.096	0.256	3.176	3.385	3.333	37.4551	126.426	154.507	225.738	39.1717	142.161	220.928	196.784	134.11	151.276	174.071	188.12	212.986	199.41	213.325	211.168	100.636	3.15917	344.439
COV2-3953	D2102	10X	IGHV1-18	IGHD3-3	IGHJ6	ARGQITIFGVVHYYYYYYGMDV	100	IGKV1-39	IGKJ4	QQSYSTPLT	100	PP926589	PP926828	2.004	1.416	1.076	1.219	0.263	2.117	1.528	1.533	133.872	163.921	235.077	212.006	183.247	198.476	160.648	213.686	192.751	199.82	232.841	190.689	249.258	253.96	245.645	227.179	100.126	104.843	100.031
COV2-3990	D2102	10X	IGHV1-69	IGHD6-13	IGHJ6	ARGFIGAAEASELYSHYGMDV	95.83	IGKV1-33	IGKJ2	QQSDNLPHT	98.92	PP926624	PP926863	3.193	2.993	2.818	3.304	0.272	3.384	3.468	3.486	31.811	25.419	88.8355	121.418	25.748	69.3562	92.6782	163.857	69.8589	209.902	210.941	167.719	253.451	217.77	215.164	217.153	102.339	3.05333	167.295
COV2-4018	D2102	BLI	IGHV3-13	IGHD2-2	IGHJ6	VRGSVTTRFYYYYYFMDV	99.3	IGKV1-39	IGKJ1	QQSYSMPPWT	99.28	PP926647	PP926886	3.479	3.261	2.927	3.351	0.612	3.336	3.442	3.506	118.987	168.798	183.055	195.972	160.393	152.546	154.049	199.537	153.149	218.379	199.32	162.441	203.864	251.113	218.537	182.363	103.46	111.127	9.42951
COV2-4061	D2102	10X	IGHV3-30	IGHD5-12	IGHJ4	VKDMMAHDAGGDY	92.36	IGKV1-39	IGKJ4	QQSYSTPGT	94.27	PP926679	PP926918	3.441	3.311	0.515	3.154	0.621	3.255	0.705	3.163	29.8075	20.0028	16.006	35.9278	1.00754	1.58646	0.371102	28.0841	224.122	241.933	193.531	166.326	17.2794	61.4161	85.6279	167.901	10.7916	4.48641	400.981
COV2-4176	D2102	10X	IGHV5-51	IGHD2-2	IGHJ4	AGSFGDHQLPGY	90.28	IGKV3-15	IGKJ1	QQYNNWPPWT	95.7	PP926757	PP926996	3.388	3.245	2.485	0.104	0.678	3.39	2.901	0.354	0.154404	0.159985	0.413915	2.61185	146.019	173.335	240.369	260.91	30.7387	92.2979	115.202	205.989	43.5605	71.686	113.547	146.673	8.04743	3.6857	760.8
COV2-4047	D2102	10X	IGHV3-23	IGHD6-19	IGHJ2	ATIPRGRNAPVGGWSAGWYFDL	90.97	IGKV2-28	IGKJ3	TQALQTPVT	96.26	PP926668	PP926907	2.647	1.442	1.056	1.016	0.719	1.951	2.699	1.392	51.3487	132.311	172.138	150.065	207.129	284.438	229.143	260.614	151.521	174.611	194.377	188.276	224.986	176.907	210.653	188.755	101.602	96.277	286.176
COV2-3946	D2102	10X	IGHV1-18	IGHD6-19	IGHJ4	AREWLVRWFDY	97.57	IGLV6-57	IGLJ2	QSYDFSNRDVV	98.28	PP926582	PP926821	3.39	3.176	3.253	3.405	0.793	3.409	3.416	3.413	0.114408	16.5147	126.793	202.15	10.9299	63.6598	113.619	188.072	15.448	169.85	183.86	179.59	44.6618	195.657	258.24	211.662	102.77	3.01782	11.8655
COV2-4048	D2102	10X	IGHV3-23	IGHD3-10	IGHJ4	AKDPWVRGGYFDY	98.26	IGKV1-5	IGKJ1	QQYNSYSPGGPRT	99.64	PP926669	PP926908	1.934	1.451	1.28	1.425	0.908	1.733	1.349	1.527	157.756	191.615	218.675	111.239	190.383	221.817	202.108	247.166	183.481	242.151	183.728	178.614	189.421	162.371	174.949	173.519	100.31	101.559	177.35
COV2-4173	D2102	10X	IGHV5-51	IGHD3-10	IGHJ1	VTVLFTFYYEGDVFSYRTEYFQD	96.18	IGKV3-20	IGKJ2	QQYGNSPMYT	95.74	PP926755	PP926994	0.65	0.198	0.251	0.227	1.029	0.322	0.508	0.477	157.357	309.762	184.116	198.961	175.696	235.773	195.054	170.846	183.423	152.386	206.869	223.579	160.383	149.289	138.915	156.455	101.81	98.3394	105.009
COV2-4148	D2102	10X	IGHV4-39	IGHD3-3	IGHJ5	SRRPIFQKWFDP	90.72	IGLV2-14	IGLJ3	SSYTTSNSWV	95.49	PP926741	PP926980	0.87	0.745	0.823	0.88	1.101	0.971	1.195	1.159	159.339	260.591	228.556	184.771	187.669	222.627	222.947	230.768	183.829	164.706	191.287	217.856	206.619	217.291	207.02	169.764	100.55	89.8744	126.838
COV2-3883	D2102	BLI	IGHV1-69	IGHD3-22	IGHJ5	ARDGYKHYYDSSGNFPTNWFDP	92.01	IGLV1-40	IGLJ1	QSYDSTLSGSV	97.22	PP926539	PP926778	3.391	3.006	3.412	3.279	1.123	3.139	3.298	3.26	15.6367	26.5147	31.8166	87.8951	0.78952	21.626	75.0165	147.026	36.9134	92.5087	156.524	170.016	198.354	178.097	193.613	183.82	101.418	2.83821	143.167
COV2-3947	D2102	10X	IGHV1-18	IGHD6-13	IGHJ4	ARDKVSSGGSDLDY	90.62	IGLV3-21	IGLJ2	QVWDGSSDLHVV	96.77	PP926583	PP926822	3.349	3.251	3.277	3.298	1.178	3.32	3.444	3.398	0.0706911	0.0939447	6.29058	105.08	3.59969	95.017	106.419	183.483	43.8938	224.633	191.11	174.511	286.827	299.577	225.565	186.385	101.42	2.98232	22.2379
COV2-3984	D2102	BLI	IGHV1-69	IGHD1-1	IGHJ5	ASDRPGEYNWNGGRT	92.36	IGKV1-33	IGKJ2	QHYDDIPYS	93.91	PP926618	PP926857	1.471	1.502	1.38	1.333	1.226	1.557	1.406	1.371	149.119	213.203	192.419	259.471	170.828	176.734	181.666	182.249	166.302	244.272	234.765	193.338	251.956	241.71	204.127	175.743	100.069	101.896	100.189
COV2-4026	D2102	10X	IGHV3-15	IGHD3-16	IGHJ4	ATDSGSYFWGRFDY	91.16	IGLV3-21	IGLJ2	QVWDSASVV	96.42	PP926654	PP926893	3.27	0.415	0.65	0.06	1.24	1.413	2.089	0.178	0.233467	0.162776	38.8801	103.47	198.21	208.933	210.328	242.857	169.989	184.357	196.913	164.106	186.187	179.566	141.43	165.089	99.4489	105.539	33.6044
COV2-4113	D2102	10X	IGHV3-33	IGHD3-22	IGHJ6	ARDRRYYDRSGYLNEAYGMDV	98.26	IGKV1-39	IGKJ4	QQSYSTPLT	97.49	PP926723	PP926962	3.276	0.176	0.397	0.088	1.267	1.889	2.731	1.299	0.276253	6.59474	83.2267	229.906	228.58	194.723	187.434	229.633	158.961	209.554	176.704	186.822	216.738	133.429	166.665	225.226	102.555	120.413	77.4357
COV2-4030	D2102	10X	IGHV3-20	IGHD2-21	IGHJ4	ARVGCGGDCYILTLSSGNFDY	94.79	IGKV1-39	IGKJ1	QQSFSTSAT	99.28	PP926658	PP926897	3.425	3.054	3.209	3.247	1.281	3.015	3.233	3.151	0.112548	0.177658	9.39913	55.579	0.205962	11.725	85.6764	165.342	0.261069	24.4276	134.818	195.18	3.52145	45.4873	139.047	178.305	103.639	115.453	14.829
COV2-3900	D2102	BLI	IGHV1-3	IGHD3-10	IGHJ4	ARGPLWFGNSLLFDY	97.57	IGLV6-57	IGLJ2	QSYDDSGVL	98.63	PP926554	PP926793	3.414	2.849	3.263	2.832	1.331	2.996	3.256	3.083	0.223235	2.03981	44.3456	110.693	0.143802	10.5393	102.88	171.955	0.142839	17.1246	71.3247	176.577	0.203959	14.4054	77.3168	141.978	102.016	2.96028	8.96784
COV2-3888	D2102	BLI	IGHV3-9	IGHD3-16	IGHJ4	AKEKTFGGSYIFDY	97.92	IGLV3-21	IGLJ7	QVWDSSSDSHAV	98.92	PP926544	PP926783	3.368	2.922	3.344	3.139	1.44	3.06	3.349	3.269	49.9302	147.871	165.641	159.941	71.9577	184.934	194.106	232.799	123.363	186.02	187.888	203.271	214.17	181.583	204.922	163.027	101.532	2.53303	135.853
COV2-4017	D2102	10X	IGHV3-13	IGHD3-16	IGHJ5	ARGSFYGLVGWFDP	92.28	IGKV1-39	IGKJ1	QQSYAIPPWT	97.49	PP926646	PP926885	3.359	3.284	3.297	3.331	1.568	3.377	3.436	3.506	34.953	134.64	206.479	212.929	126.598	165.184	150.726	204.675	125.432	229.41	199.652	174.309	161.967	227.115	225.585	234.965	102.224	104.381	17.1303
COV2-4153	D2102	10X	IGHV4-4	IGHD6-19	IGHJ6	ARDLFKNSGWYPYYYYGMDV	99.3	IGLV3-25	IGLJ1	QSADSSGTYRV	99.64	PP926745	PP926984	0.93	1.228	1.577	1.445	1.64	2.31	2.194	2.267	211.011	246.933	142.243	191.206	171.932	196.858	201.745	158.824	201.772	110.854	176.14	199.429	197.854	201.798	164.396	194.299	102.039	95.9903	195.083
COV2-3952	D2102	10X	IGHV1-18	IGHD6-19	IGHJ5	ARDPNYSSGWSSHWFDL	90.62	IGKV3-11	IGKJ4	QQGGT	95.34	PP926588	PP926827	3.052	3.158	3.113	3.329	1.642	3.265	3.437	3.421	17.0412	66.5454	157.716	163.642	66.7808	133.19	214.591	176.889	114.998	86.5394	174.072	208.795	89.713	230.849	212.485	244.915	102.483	109.991	11.4726
COV2-4103	D2102	10X	IGHV3-33	IGHD6-13	IGHJ4	ARGAAAGALNY	96.88	IGLV3-21	IGLJ2	QVWETSSESGV	96.42	PP926718	PP926957	3.413	0.212	0.189	0.057	1.723	1.439	1.965	0.079	0.173937	0.114408	44.9791	108.573	181.815	213.379	207.894	255.26	182.747	185.854	202.927	184.979	177.83	178.169	177.516	165.262	100.138	112.848	30.0167
COV2-4016	D2102	10X	IGHV3-13	IGHD3-9	IGHJ4	ARGNYDFLTGYYDY	96.49	IGKV1-39	IGKJ1	QQSYVTPPWT	97.49	PP926645	PP926884	3.288	3.083	3.148	3.271	1.731	3.326	3.403	3.372	112.222	153.353	216.02	179.474	162.169	155.24	181.386	204.536	170.1	235.639	181.201	170.333	176.953	203.223	218.724	233.842	102.368	111.624	13.5942
COV2-4108	D2102	10X	IGHV3-33	IGHD6-13	IGHJ4	ARGAAAGALNY	96.88	IGLV3-21	IGLJ2	QVWETSSESGV	95.34	PP926719	PP926958	3.495	1.62	1.675	1.541	1.744	1.681	1.811	2.021	0.135801	4.56237	88.7415	173.621	196.162	147.481	184.532	229.952	189.748	203.932	185.906	199.826	201.784	203.87	223.733	197.713	102.297	81.7335	72.1507
COV2-4089	D2102	10X	IGHV3-30	IGHD3-22	IGHJ5	AKGPYYASSDWWFDP	89.93	IGKV1-33	IGKJ2	QEYDNVLPYT	91.4	PP926706	PP926945	3.36	3.259	3.347	3.358	1.752	3.273	3.413	3.396	52.5253	163.394	170.849	150.086	74.7845	177.067	209.284	188.307	103.593	182.533	186.195	160.724	81.3581	134.357	186.99	185.403	101.085	45.4069	119.349
COV2-4035	D2102	10X	IGHV3-21	IGHD3-3	IGHJ5	ARDQGFWSGYYPSLFDA	95.44	IGKV1-33	IGKJ5	QQYENLPPIT	98.21	PP926661	PP926900	3.37	3.39	3.388	3.369	1.774	3.181	3.375	3.41	33.822	145.419	212.711	197.85	45.6929	222.55	183.395	240.657	80.1064	150.399	161.665	145.363	100.407	192.944	154.157	179.737	102.003	2.24321	106.195
COV2-4090	D2102	10X	IGHV3-30	IGHD3-22	IGHJ5	AKGPYYASSDWWFDP	90.28	IGKV1-33	IGKJ2	QEYDNVLPYT	91.04	PP926707	PP926946	3.249	3.334	3.234	3.337	1.795	3.321	3.431	3.372	62.8983	142.068	215.706	173.984	93.6597	205.313	232.524	239.821	115.176	178.308	224.76	190.69	71.6935	138.697	190.318	175.466	100.597	38.2431	82.8749
COV2-4102	D2102	10X	IGHV3-33	IGHD6-13	IGHJ4	ARGAAAGALNY	96.53	IGLV3-21	IGLJ2	QVWETSSESGV	96.42	PP926717	PP926956	3.355	0.803	0.178	0.051	1.806	1.787	1.924	0.076	0.137662	0.136731	20.1888	91.1143	227.792	171.373	200.772	205.426	202.48	165.649	194.227	178.496	143.035	220.503	127.553	163.51	100.367	110.532	36.5941
COV2-3951	D2102	10X	IGHV1-18	IGHD6-13	IGHJ5	ARDPNYSSTWASHWFDS	93.75	IGKV3-11	IGKJ4	QHRLT	93.91	PP926587	PP926826	3.21	3.25	3.336	3.35	1.822	3.227	3.312	3.366	7.53697	26.9017	141.433	157.304	25.8733	106.986	165.461	177.921	59.0133	108.991	172.367	159.33	40.1436	113.159	201.977	181.872	101.678	114.18	10.1367
COV2-3945	D2102	BLI	IGHV1-69	IGHD3-22	IGHJ4	ATEGDYYDSSGYDYVRHSFDY	94.1	IGLV2-14	IGLJ3	GSYTSSRSWV	97.22	PP926581	PP926820	3.418	0.062	0.117	0.149	1.872	0.298	1.354	1.349	0.111618	0.149754	0.135801	16.8087	180.208	234.091	210.318	213.037	167.326	198.266	180.807	176.34	205.385	185.317	200.144	170.545	101.617	93.4473	82.7458
COV2-3890	D2102	BLI	IGHV3-21	IGHD3-3	IGHJ5	ARDQGFWSGYYPSLFDA	95.09	IGKV1-33	IGKJ5	QQYENLPPIT	98.21	PP926546	PP926785	3.469	3.212	3.456	3.321	1.892	3.233	3.401	3.33	22.6863	84.3884	147.24	160.16	34.0273	128.374	159.453	183.536	80.1732	175.85	162.429	162.299	156.672	194.133	180.726	148.141	103.582	2.28888	62.266
COV2-4036	D2102	10X	IGHV3-21	IGHD3-3	IGHJ4	ARDQGFWSGYYPSLFDY	97.57	IGKV1-33	IGKJ5	QQYENLPPIT	97.13	PP926662	PP926901	3.435	3.29	3.423	3.451	1.904	3.206	3.425	3.45	24.4191	98.0681	171.199	179.627	36.9154	142.977	196.486	205.838	56.2731	174.368	152.753	168.464	107.724	180.258	162.647	161.827	101.688	2.60501	50.586
COV2-3892	D2102	BLI	IGHV3-20	IGHD2-21	IGHJ4	ARVGCGGDCYILTLSSGNFDY	94.79	IGKV1-39	IGKJ1	QQSFSTSAT	97.13	PP926548	PP926787	3.458	2.961	3.228	3.133	1.938	3.052	3.286	3.144	0.0948749	0.0995256	7.21793	75.0581	0.143802	13.998	87.1274	159.693	0.211851	38.4156	133.713	175.272	11.3883	74.5125	146.417	185.99	100.678	105.868	9.85826
COV2-4159	D2102	10X	IGHV4-59	IGHD5-12	IGHJ4	ASYYFDTTGYNYGFDS	94.39	IGKV1-39	IGKJ3	QQSHSGLT	94.27	PP926749	PP926988	3.409	3.342	3.456	3.43	1.942	3.368	3.476	3.439	47.3286	123.108	203.886	214.195	7.45452	17.902	89.483	173.516	11.3688	70.281	70.6143	199.097	225.054	148.398	187.777	135.797	102.726	2.47064	229.55
COV2-4053	D2102	10X	IGHV3-23	IGHD2-21	IGHJ4	AKDPGAAMSPDYEYFDY	93.75	IGLV3-21	IGLJ2	QVWDSRVV	94.98	PP926673	PP926912	3.329	3.227	3.31	3.378	1.969	3.235	3.317	3.379	23.7764	63.8155	113.469	107.23	22.0509	93.7942	182.492	235.981	52.0244	177.227	247.16	197.099	183.723	136.382	183.795	176.148	101.171	2.38793	206.649
COV2-3873	D2102	BLI	IGHV3-21	IGHD3-3	IGHJ4	ARDQGFWSGYYPSLFDY	97.57	IGKV1-33	IGKJ5	QQYENLPPIT	97.13	PP926529	PP926768	3.415	3.047	3.374	3.248	1.992	3.179	3.34	3.288	14.4563	71.9663	163.913	182.124	38.346	122.515	177.76	177.718	68.1544	122.152	162.919	184.83	120.945	137.762	188.811	170.981	101.931	2.62458	25.4407
COV2-4111	D2102	10X	IGHV3-33	IGHD4-11	IGHJ6	ARDQEGDYITYYYGMDV	94.79	IGLV2-14	IGLJ2	SSYSSTSTPVV	95.14	PP926721	PP926960	3.368	3.268	3.421	3.337	1.999	3.384	3.438	3.433	17.9574	50.8195	153.493	188.499	22.1427	45.2299	158.994	237.423	59.9693	120.02	147.489	181.742	204.282	157.278	192.755	194.164	101.323	3.32118	458.64
COV2-4134	D2102	10X	IGHV4-30-2	IGHD2-15	IGHJ5	ARGGPWDCIDDTCYGRKLNWFDP	95.53	IGKV3-15	IGKJ1	QQYDDWPAT	96.42	PP926732	PP926971	3.409	0.089	0.171	0.056	2.016	1.47	2.128	0.097	0.196261	8.89406	101.468	207.442	181.685	215.703	195.396	241.792	189.051	208.066	186.705	196.441	175.383	148.791	198.549	159.342	102.039	134.994	63.6489
COV2-4160	D2102	10X	IGHV4-59	IGHD3-22	IGHJ4	ASYYYDSTGYDYGFDY	96.14	IGKV1-39	IGKJ3	QQSYSTLT	96.42	PP926750	PP926989	3.436	3.364	3.424	3.458	2.031	3.385	3.488	3.493	51.9914	123.607	182.185	246.788	11.9569	54.9009	136.902	205.355	23.5802	82.571	94.7952	204.635	214.504	174.366	178.368	159.127	101.724	2.43013	211.397
COV2-4073	D2102	10X	IGHV3-30	IGHD3-16	IGHJ4	AKDLGSYAYKWNYFDY	96.18	IGKV1-33	IGKJ4	QQYDNVPPT	95.7	PP926691	PP926930	3.233	3.206	3.282	3.375	2.039	3.269	3.311	3.349	71.8324	85.4776	220.061	169.222	50.6063	128.098	185.148	208.374	70.5608	163.15	177.46	176.844	91.8898	192.29	166.932	168.747	100.138	23.1919	123.176
COV2-3958	D2102	10X	IGHV1-46	IGHD3-22	IGHJ5	ARGGESFYYDSSGFFSEVFPDVKWLDP	94.79	IGKV3-15	IGKJ4	QQYNNWPLT	99.64	PP926593	PP926832	3.204	2.952	3.179	3.139	2.06	3.274	3.372	3.269	51.7422	123.417	157.846	204.739	53.8729	107.137	144.713	188.257	112.055	199.152	202.839	209.054	197.253	245.5	234.915	190.938	100.126	3.44387	157.316
COV2-4064	D2102	10X	IGHV3-30	IGHD3-16	IGHJ4	AKDQGFYRPMNYFNF	93.06	IGKV1-33	IGKJ4	QQCDSLPLT	95.7	PP926682	PP926921	3.363	3.396	3.445	3.402	2.095	3.303	3.328	3.407	55.5827	111.504	180.349	148.508	24.0706	126.116	177.468	240.24	61.2083	113.908	150.92	149.652	69.9846	132.724	178.635	169.447	102.95	21.7446	24.6353
COV2-3994	D2102	10X	IGHV1-8	IGHD6-13	IGHJ4	AKGWRGWSSSWSPLGLVSRLAHGIDY	95.83	IGKV1-33	IGKJ3	QKYDDLPLLT	98.21	PP926627	PP926866	3.339	1.547	0.301	0.412	2.105	2.341	1.871	0.962	0.12743	0.103246	11.5264	63.8694	105.319	181.471	181.822	230.023	146.108	245.093	191.402	206.549	253.915	221.467	255.464	174.639	92.3382	72.9248	34.732
COV2-4074	D2102	10X	IGHV3-30	IGHD6-25	IGHJ4	AKNQAWYASGYNYLDY	94.44	IGKV1-33	IGKJ5	QLYDNFPPIT	93.91	PP926692	PP926931	3.261	3.38	3.413	3.41	2.106	3.289	3.364	3.37	63.0034	158.098	279.586	186.737	113.972	200.82	224.506	212.899	93.7895	193.785	187.391	197.472	87.1573	166.853	174.343	206.843	101.975	37.9536	19.6125
COV2-3902	D2102	BLI	IGHV3-30	IGHD3-16	IGHJ4	AKDQGFYRPMNYFNY	93.75	IGKV1-33	IGKJ4	QQCDSLPPT	96.77	PP926556	PP926795	3.349	3.134	3.371	3.26	2.137	3.254	3.359	3.19	33.6573	135.457	158.629	134.106	34.2119	119.377	203.418	180.061	56.6781	151.199	202.041	193.592	86.8198	166.063	194.801	160.246	104.066	21.546	14.5648
COV2-4068	D2102	10X	IGHV3-30	IGHD3-22	IGHJ4	AKGPWYYDSSTYYPDY	92.36	IGKV3-20	IGKJ4	HQYGNSPLT	94.68	PP926686	PP926925	3.338	3.249	3.42	3.359	2.217	3.244	3.347	3.389	13.9671	90.8827	154.867	153.015	46.1354	131.585	169.707	232.167	70.633	172.141	173.523	178.322	25.9807	82.9594	183.002	184.784	102.032	86.8338	15.0682
COV2-4049	D2102	10X	IGHV3-23	IGHD1-26	IGHJ4	AKVKPNWSYNILNDY	91.67	IGKV4-1	IGKJ2	QQYYGSPPYT	94.61	PP926670	PP926909	3.188	2.746	2.754	3.085	2.223	2.713	2.799	2.953	165.957	193.177	230.746	153.537	208.457	269.297	202.396	250.488	206.633	214.414	173.242	136.699	213.718	222.512	169.002	192.663	101.343	85.4951	90.409
COV2-4069	D2102	10X	IGHV3-30	IGHD3-10	IGHJ4	AKNQGTYYSPLYYFDY	93.4	IGKV1-33	IGKJ4	QQYDNLPVT	96.42	PP926687	PP926926	3.311	3.329	3.34	3.374	2.241	3.172	3.306	3.336	38.5992	96.2683	172.391	173.644	32.2033	125.934	194.88	206.959	87.4997	141.564	155.62	203.356	86.5995	107.158	178.361	211.864	102.29	2.71356	212.987
COV2-4077	D2102	10X	IGHV3-30	IGHD1-26	IGHJ4	AKGLGPYSGSNVSYFDY	96.88	IGKV1-33	IGKJ2	QQYHDLPLT	96.77	PP926695	PP926934	3.151	3.001	3.23	3.175	2.247	3.225	3.344	3.375	42.7132	135.653	190.639	181.206	111.276	161.014	140.877	232.718	115.117	210.372	189.682	166.162	78.2335	177.509	189.899	175.394	102.577	18.018	264.291
COV2-3887	D2102	BLI	IGHV4-39	IGHD3-16	IGHJ4	ARTPGGSLYYPVD	95.53	IGKV1-33	IGKJ2	QQYDSLPPT	96.42	PP926543	PP926782	3.208	2.731	3.159	3.011	2.263	3.085	3.348	3.26	23.4648	99.8326	168.087	221.408	25.1014	110.614	140.405	196.026	60.6771	160.232	209.308	182.274	153.709	162.632	172.704	156.644	102.557	2.71614	113.847
COV2-4082	D2102	10X	IGHV3-30	IGHD2-15	IGHJ4	AKVYGSYCSGGSCDSGYFDY	94.44	IGKV3-11	IGKJ2	QQRSRWPT	96.06	PP926700	PP926939	3.39	3.353	3.393	3.47	2.303	3.366	3.339	3.449	22.477	48.2913	129.771	180.699	4.55714	70.1207	143.924	215.907	31.5438	121.989	177.496	201.804	0.258101	26.6556	112.66	156.952	101.917	45.3707	24.0373
COV2-3878	D2102	BLI	IGHV3-30	IGHD3-22	IGHJ4	AKGPWYYDSSTYYPDY	92.36	IGKV3-20	IGKJ4	HQYGNSPLT	94.68	PP926534	PP926773	3.448	3.247	3.408	3.234	2.319	3.218	3.319	3.28	14.7103	56.9789	163.475	144.206	34.6062	111.79	121.478	166.099	73.2961	148.14	192.494	185.196	46.8038	119.203	162.263	179.092	102.301	82.4301	9.92186
COV2-4078	D2102	10X	IGHV3-30	IGHD3-10	IGHJ4	AGIDYYGSGSYYSQFEY	97.22	IGKV1-39	IGKJ1	QQSYSTPPT	94.62	PP926696	PP926935	3.377	3.43	3.377	3.476	2.322	3.209	3.384	3.363	44.6917	138.345	188.929	187.181	36.8839	115.1	190.295	156.867	91.7683	161.38	149.473	174.279	81.8158	155.38	179.883	151.303	102.979	4.63114	288.448
COV2-4135	D2102	10X	IGHV4-30-4	IGHD4-23	IGHJ4	ARDYGGNAQIFGF	96.22	IGKV1-33	IGKJ2	QQHDNLPPT	97.49	PP926733	PP926972	3.44	3.304	3.433	3.423	2.398	3.363	3.441	3.426	140.073	253.463	174.866	226.445	123.31	152.645	178.984	205.63	156.465	229.455	156.856	199.566	191.312	159.583	152.633	181.056	102.211	2.71365	475.184
COV2-4071	D2102	BLI	IGHV3-30	IGHD5-18	IGHJ4	AKNIYSYAFPQYYFDY	94.1	IGKV1-33	IGKJ5	QQCDNLPVT	98.21	PP926689	PP926928	3.28	3.195	3.416	3.386	2.404	3.335	3.28	3.31	58.0532	115.573	175.32	136.169	28.3077	99.5231	181.902	223.386	50.0487	133.373	138.395	145.708	94.5124	119.661	160.989	182.364	101.315	26.1225	57.1634
COV2-3881	D2102	BLI	IGHV3-30	IGHD3-10	IGHJ4	AKNQGTYYSPLYYFDY	93.4	IGKV1-33	IGKJ4	QQYDNLPVT	96.42	PP926537	PP926776	3.365	3.058	3.348	3.236	2.419	3.12	3.272	3.264	45.4376	128.12	159.351	181.022	42.6007	127.819	187.901	204.678	71.1498	141.55	179.664	166.551	142.686	151.338	186.676	162.479	101.19	2.19732	132.419
COV2-4075	D2102	10X	IGHV3-30	IGHD5-18	IGHJ4	AKAGNSYAYWNHYFDY	92.71	IGKV1-5	IGKJ1	QQYSTHWT	94.98	PP926693	PP926932	3.397	3.273	3.379	3.427	2.422	3.367	3.4	3.434	48.0402	109.339	180.934	134.987	116.881	186.284	173.158	208.108	147.654	187.532	234.263	224.252	117.826	179.277	206.523	194.463	104.386	61.7606	33.3652
COV2-4116	D2102	10X	IGHV3-43	IGHD5-24	IGHJ6	VKDNGYRPILRYYHYYAMDV	96.18	IGLV3-21	IGLJ3	QVCDSSSDHWV	96.06	PP926726	PP926965	3.246	2.765	3.16	3.15	2.44	3.305	3.432	3.362	19.4103	152.335	178.947	233.24	31.1605	105.875	166.189	150.164	71.6216	128.308	183.263	201.571	30.361	116.127	166.724	159.029	101.667	129.891	208.869
COV2-3904	D2102	BLI	IGHV3-30	IGHD3-10	IGHJ4	AGIDYYGSGSYYSQFEY	97.22	IGKV1-39	IGKJ1	QQSYSTPPT	94.27	PP926558	PP926797	3.396	3.183	3.394	3.303	2.449	3.193	3.32	3.232	19.441	86.9203	165.581	195.394	36.5768	139.804	202.244	194.298	62.4254	190.472	205.023	164.396	97.4576	137.863	176.121	134.381	100.678	4.05894	181.328
COV2-4080	D2102	10X	IGHV3-30	IGHD2-21	IGHJ4	AKAISSYCGGGDCFSTYFDY	91.67	IGKV1-33	IGKJ4	QQSENVPLT	94.27	PP926698	PP926937	3.423	3.328	3.43	3.39	2.452	3.31	3.261	3.334	29.2745	98.3592	167.031	187.055	59.2168	170.169	189.616	214.094	82.6651	152.836	173.17	185.228	78.0681	110.733	137.336	155.842	103.352	59.5535	31.093
COV2-3886	D2102	BLI	IGHV3-30	IGHD2-15	IGHJ4	AKTLSPYCSGGNCYSGYFDY	94.44	IGKV1-33	IGKJ5	QQYDNLPT	97.49	PP926542	PP926781	3.416	3.064	3.403	3.283	2.507	3.239	3.351	3.26	29.7926	105.788	123.735	157.599	47.5132	162.431	165.429	223.122	97.4316	163.085	185.893	158.423	80.684	151.25	173.71	155.04	102.956	31.1287	36.5074
COV2-4079	D2102	10X	IGHV3-30	IGHD2-21	IGHJ4	AKKVGTYCGGDCYSANLDY	92.01	IGKV1-33	IGKJ2	QQYDNLPYT	91.04	PP926697	PP926936	3.252	3.281	3.305	3.445	2.512	3.275	3.388	3.403	43.8731	109.903	194.027	147.221	47.5707	140.125	196.112	213.423	82.9765	147.514	167.526	161.559	51.2701	131.095	156.938	158.289	102.721	48.1566	152.475
COV2-4065	D2102	10X	IGHV3-30	IGHD4-17	IGHJ4	VKAERRYGDLYQFDY	92.36	IGKV1-33	IGKJ4	QQFHNLPLT	96.77	PP926683	PP926922	3.335	3.18	3.363	3.42	2.525	3.302	3.434	3.446	161.736	204.53	176.585	156.82	140.376	209.997	210.192	203.063	158.969	201.629	168.879	167.875	169.479	184.822	222.981	180.934	102.204	3.29245	146.137
COV2-4081	D2102	10X	IGHV3-30	IGHD2-15	IGHJ4	AKTLSPYCSGGNCYSGYFDY	94.44	IGKV1-33	IGKJ5	QQYDNLPT	97.49	PP926699	PP926938	3.343	3.356	3.361	3.451	2.527	3.335	3.305	3.371	32.4044	93.0127	229.693	177.814	66.9478	133.179	230.724	216.917	83.9058	193.837	167.208	198.015	59.117	118.117	193.234	167.956	101.917	24.6753	42.0952
COV2-4158	D2102	10X	IGHV4-59	IGHD6-19	IGHJ4	AQEGSSGWLVY	92.98	IGKV3-20	IGKJ2	QQYGSSLVT	97.16	PP926748	PP926987	3.435	3.414	3.41	3.449	2.538	3.458	3.465	3.486	20.8706	94.833	187.452	156.504	60.203	118.423	192.366	223.547	78.212	194.139	114.802	206.694	42.781	112.676	196.102	153.322	102.096	55.3665	410.386
COV2-4150	D2102	10X	IGHV4-39	IGHD3-10	IGHJ6	VRHPSEEIVFSKMVRGVKMDYNHGMDV	89.69	IGLV3-21	IGLJ3	QVCDSSSDHWV	95.34	PP926742	PP926981	2.384	2.52	2.831	2.759	2.55	3.254	3.379	3.36	174.961	279.898	197.075	186.048	169.768	187.525	199.516	217.008	182.538	122.93	173.579	201.714	226.243	171.445	212.119	164.24	102.383	63.386	73.5294
COV2-4067	D2102	10X	IGHV3-30	IGHD3-10	IGHJ4	AKALGLYASGTYPDY	94.79	IGKV1-33	IGKJ3	LQHDNFSPLIT	96.06	PP926685	PP926924	3.32	3.302	3.401	3.418	2.556	3.265	3.371	3.304	47.4477	148.688	167.834	147.197	39.9074	123.014	221.265	217.83	58.1798	176.727	203.922	159.193	108.118	158.832	194.364	184.513	101.085	7.16379	58.5984
COV2-4063	D2102	10X	IGHV3-30	IGHD3-10	IGHJ4	VKGGWFGDSNRLDY	96.53	IGKV1-33	IGKJ5	QQYHSLPIT	95.7	PP926681	PP926920	3.328	3.34	3.412	3.422	2.586	3.156	3.395	3.43	71.6268	157.569	166.414	170.772	61.1048	157.397	185.349	242.659	87.4874	182.056	158.08	152.131	115.419	197.143	168.963	177.701	102.233	17.7648	55.3695
COV2-3979	D2102	BLI	IGHV1-69	IGHD2-8	IGHJ4	ARGAFLTRGIFSTIGPLDS	86.81	IGKV4-1	IGKJ2	QQYYSTHPNT	96.97	PP926613	PP926852	3.352	3.259	3.202	3.347	2.63	3.318	3.368	3.378	60.4288	122.191	211.364	203.006	161.468	202.931	170.162	191.064	155.369	212.431	190.035	178.306	207.865	274.388	218.626	210.554	99.8965	81.9073	66.871
COV2-3995	D2102	10X	IGHV1-8	IGHD3-3	IGHJ6	ARDMRPGATGFWSGNYGMDV	94.1	IGKV1-39	IGKJ3	QQTYSTPSFT	96.77	PP926628	PP926867	1.56	0.718	0.075	0.51	2.633	3.26	3.369	3.355	15.6934	106.025	192.941	237.305	162.731	185.531	147.901	151.027	179.035	213.133	187.495	176.298	152.624	205.042	222.675	173.286	101.592	104.168	13.5942
COV2-4076	D2102	10X	IGHV3-30	IGHD5-18	IGHJ4	AKAGNSYAYWNHYFDY	93.06	IGKV1-5	IGKJ1	QQYSTHWT	94.98	PP926694	PP926933	3.282	3.342	3.453	3.423	2.635	3.321	3.377	3.326	19.1312	60.1209	131.453	173.137	49.2341	113.665	199.795	227.006	69.5336	157.757	167.531	170.249	48.5422	77.6127	198.72	186.399	101.745	72.9042	38.7467
COV2-3884	D2102	BLI	IGHV3-30	IGHD4-17	IGHJ4	VKAERRYGDLYQFDY	91.67	IGKV1-33	IGKJ4	QQFHNLPLT	96.77	PP926540	PP926779	3.375	2.91	3.388	3.33	2.656	3.245	3.433	3.368	89.4196	173.431	177.942	203.153	82.1064	211.765	154.87	232.157	117.498	185.235	192.791	194.796	129.883	184.428	189.783	164.794	102.187	2.68562	93.2401
COV2-4085	D2102	10X	IGHV3-30	IGHD2-15	IGHJ4	AKALGTYCSGGNCMVAPLDY	94.79	IGKV1-33	IGKJ4	QQYNNLPPF	96.77	PP926702	PP926941	3.325	3.203	3.432	3.325	2.688	3.055	3.297	3.342	32.7756	84.9763	177.326	165.489	95.685	163.535	165.926	196.17	136.958	182.146	171.871	184.754	92.2466	146.221	192.508	198.023	101.056	78.0781	40.421
COV2-4072	D2102	10X	IGHV3-30	IGHD4-17	IGHJ4	AKQIFGYAYAAYYFDY	93.75	IGKV1-33	IGKJ4	QQYINLPPL	93.91	PP926690	PP926929	3.286	3.18	3.305	3.378	2.692	3.184	3.353	3.302	5.25346	69.3805	155.425	217.217	18.3649	82.7744	181.743	207.698	39.6525	120.307	156.256	182.351	59.7385	118.554	167.832	168.564	104.242	47.1073	21.0476
COV2-3906	D2102	BLI	IGHV4-30-4	IGHD3-22	IGHJ5	ARALVLITYVWFDP	94.85	IGLV6-57	IGLJ2	QSYGDRNVV	96.91	PP926559	PP926798	3.449	3.256	3.415	3.193	2.703	3.187	3.333	3.283	0.304158	4.17636	63.0518	122.333	0.137308	24.6059	124.145	186.731	3.00443	47.2962	151.531	178.754	8.85256	62.7994	145.145	146.931	102.102	2.83821	10.8123
COV2-4087	D2102	10X	IGHV3-30	IGHD2-15	IGHJ4	AKGAGPYCSAGNCYSHYYDY	94.79	IGKV3-20	IGKJ2	QQYGSSPHT	97.16	PP926704	PP926943	3.356	3.294	3.379	3.41	2.703	3.216	3.41	3.271	11.2185	153.034	197.723	147.397	120.557	176.827	179.975	171.153	137.272	199.383	169.048	158.551	101.747	161.439	191.488	209.616	103.266	33.2863	132.504
COV2-4088	D2102	10X	IGHV3-30	IGHD2-15	IGHJ4	AKGGGGPYCSAGNCYTHYFDY	94.44	IGKV1-33	IGKJ4	QQYVDVPIT	94.27	PP926705	PP926944	3.303	3.263	3.333	3.424	2.764	3.218	3.332	3.325	24.4535	103.068	185.946	147.485	39.3563	212.944	146.224	220.07	103.137	153.429	179.727	178.035	40.2875	134.5	150.846	184.21	103.094	75.1113	43.1715
COV2-4028	D2102	10X	IGHV3-15	IGHD4-11	IGHJ6	HYSDFLAYYDYGMNV	94.56	IGKV1-5	IGKJ2	QQYNSYPYT	97.85	PP926656	PP926895	3.399	3.299	3.362	3.291	2.772	3.077	3.418	3.412	0.117198	27.9351	108.997	121.687	4.00512	53.3274	152.041	191.716	17.5034	110.77	142.315	149.226	32.9323	137.696	178.286	213.172	100.941	11.614	214.422
COV2-4086	D2102	10X	IGHV3-30	IGHD2-15	IGHJ4	AKQQGPYCSGGNCYSGAADY	92.36	IGKV1-33	IGKJ4	QQYHSLFRGLT	94.62	PP926703	PP926942	3.264	3.291	3.377	3.395	2.795	3.133	3.336	3.234	25.5399	80.7069	152.409	154.652	67.3059	150.609	193.694	204.796	99.9428	160.715	170.362	183.923	55.2514	133.879	170.451	155.971	102.204	76.6308	44.487
COV2-4112	D2102	10X	IGHV3-33	IGHD3-10	IGHJ6	ARDNVVEGFYSYYYALDV	92.36	IGKV4-1	IGKJ1	LQFFGSPPVWT	93.6	PP926722	PP926961	3.407	3.302	3.334	3.388	2.798	3.373	3.421	3.428	32.7002	130.304	174.388	174.854	18.7574	68.7152	141.655	215.372	39.7611	57.3773	153.949	198.153	26.0051	77.4436	142.074	177.049	100.263	65.5731	51.011
COV2-4152	D2102	BLI	IGHV4-61	IGHD3-22	IGHJ5	ARETYYYDSSGYGVNWFDP	95.44	IGLV1-40	IGLJ1	QSYDTGLSGYV	94.79	PP926744	PP926983	3.171	3.313	3.395	3.371	2.804	3.361	3.45	3.438	19.8372	120.271	186.851	195.146	8.54741	67.806	106.768	202.814	21.2027	66.2515	139.284	183.728	14.4707	73.8777	133.582	188.026	101.753	77.6023	36.5349
COV2-3931	D2102	BLI	IGHV1-8	IGHD3-3	IGHJ6	ARDMRPGATGFWSGNYGMDV	94.1	IGKV1-39	IGKJ3	QQTYSTPSFT	96.77	PP926569	PP926808	0.598	0.064	0.091	0.085	2.813	2.994	3.289	3.18	76.3566	140.22	166.344	166.908	135.501	236.606	201.724	170.61	156.845	210.11	184.142	172.646	184.784	192.508	167.481	161.64	102.045	108.096	8.20462
COV2-4070	D2102	BLI	IGHV3-30	IGHD6-13	IGHJ4	AKQIYGYASSWYYLDY	94.44	IGKV1-33	IGKJ5	QQYTDLPIT	95.7	PP926688	PP926927	3.267	3.272	3.377	3.414	2.882	3.133	3.28	3.298	29.9144	95.5372	214.369	177.277	72.3297	133.877	186.898	208.122	130.615	189.077	148.272	163.517	116.346	150.897	166.031	169.235	102.807	22.7577	18.5362
COV2-4142	D2102	10X	IGHV4-30-4	IGHD3-22	IGHJ5	ARALVLITYVWFDP	94.85	IGLV6-57	IGLJ2	QSYGDRNVV	97.25	PP926737	PP926976	3.471	3.453	3.473	3.464	2.888	3.293	3.436	3.417	0.167426	20.5013	85.3521	137.927	0.131741	36.342	128.423	214.85	7.41799	59.2744	143.45	181.441	15.7382	86.2598	160.835	182.903	101.724	2.95666	30.7904
COV2-4062	D2102	10X	IGHV3-30	IGHD4-17	IGHJ4	VKAGMYGDYVRSDY	95.14	IGKV1-33	IGKJ5	QQYANLPLT	95.34	PP926680	PP926919	3.425	3.356	3.459	3.436	2.921	3.159	3.388	3.405	147.693	162.879	192.066	217.366	48.4585	136.177	194.567	251.372	73.3828	181.892	158.922	176.926	207.84	217.47	185.4	182.803	104.328	15.9919	135.733
COV2-4186	D2102	10X	IGHV5-51	IGHD5-12	IGHJ6	VRWGRGSSGYETYYYYGMDV	98.61	IGKV1-33	IGKJ2	QQYNNLPST	98.92	PP926765	PP927004	3.394	3.379	3.409	3.415	2.946	3.381	3.413	3.451	34.6591	109.139	156.787	219.121	47.053	127.263	212.11	247.437	80.2454	131.046	187.54	227.957	28.0069	92.4016	145.467	191.364	102.211	105.711	104.09
COV2-3993	D2102	10X	IGHV1-8	IGHD6-13	IGHJ4	AKGWRGWSSSWSPLGLVSRLAHGIDY	95.83	IGKV1-33	IGKJ3	QKYDDLPLLT	96.42	PP926626	PP926865	2.913	2.347	1.431	2.138	2.97	2.814	3.036	3.27	0.186029	6.61892	27.4998	142.635	72.6015	110.983	157.98	209.28	100.046	184.772	217.263	162.886	45.4473	95.2207	126.923	170.841	91.2749	14.9116	153.937
COV2-4066	D2102	10X	IGHV3-30	IGHD6-25	IGHJ4	VKGPWYASSDYYLDY	94.44	IGKV1-33	IGKJ3	QQNKNLPLT	92.83	PP926684	PP926923	3.371	3.396	3.386	3.385	2.982	3.338	3.4	3.405	54.5205	159.292	169.754	180.101	62.0641	179.358	254.118	213.71	92.2172	182.88	158.905	179.781	79.3935	159.147	142.032	192.803	101.774	11.7226	25.1136
COV2-4165	D2102	10X	IGHV4-61	IGHD2-2	IGHJ6	ASLIGSSTSYYRPNDMDV	94.5	IGKV4-1	IGKJ2	QQYYDFPYT	95.29	PP926753	PP926992	3.396	3.121	3.271	3.259	2.984	3.313	3.299	3.24	167.628	211.664	221.944	192.787	147.286	173.756	202.954	236.773	164.124	228.986	173.033	229.838	183.346	161.909	158.383	137.85	103.041	91.7375	35.6158
COV2-3968	D2102	BLI	IGHV1-69	IGHD2-21	IGHJ3	ALVHVVVETAKIGADAFDI	91.67	IGKV1-39	IGKJ1	HQTHSMPWT	92.11	PP926603	PP926842	3.452	3.313	2.41	3.213	2.993	3.158	3.202	3.235	0.0613896	0.0818529	0.0613896	0.119059	0.924972	2.48175	5.19636	27.4217	56.6578	134.264	180.68	179.606	65.4286	122.617	186.137	201.199	7.64456	2.98232	244.617
COV2-3965	D2102	10X	IGHV1-69	IGHD3-10	IGHJ3	ATSLLGGSDHSDASDI	91.32	IGKV1-39	IGKJ1	HQTHSIPWT	95.7	PP926600	PP926839	3.327	2.974	1.386	3.323	3.02	3.287	2.882	3.4	0.0939447	0.0995256	0.0883639	0.139522	0.117825	0.132669	9.2655	52.6668	75.6206	212.586	214.499	169.426	24.4795	149.05	205.617	193.166	25.4052	4.04743	166.588
COV2-4052	D2102	10X	IGHV3-23	IGHD3-16	IGHJ4	AKDDSPYDYPVNVWDY	94.79	IGKV1-39	IGKJ3	QQSYSTPQFT	94.98	PP926672	PP926911	3.418	3.39	3.449	3.369	3.038	3.216	3.282	3.367	0.730165	41.3143	142.394	169.624	37.1965	154.123	190.752	273.462	90.5325	187.48	169.722	164.308	104.75	149.573	163.091	198.126	103.639	99.3524	17.8187
