# Supplementary material for: Epitope-focused discovery of SARS-CoV-2 antibodies that potently neutralize Omicron variants
Source: Nat Microbiol. 2026 Mar 12;11(4):1113–32. doi: 10.1038/s41564-026-02282-x (PMC13056569; doi:10.1038/s41564-026-02282-x)
Supplement: Supplementary file 4 — SARS-CoV-2 mAb sequence features and antigen reactivity from additional participants. [file 41564_2026_2282_MOESM4_ESM.xlsx]

## Sheet: D1672 D2015 mAbs
Supplementary Table 7. SARS-CoV-2 mAb sequence features and antigen reactivity from additional subjects
			MAb sequence features											MAb antigen reactivity screening				Mab competition-binding
			Heavy Chain Sequence Features					Light Chain Sequence Features				Sequences		ELISA binding (optical density at 450nm)				% binding of reference mAb
Mab Name	Subject	Workflow	V Gene	D Gene	J Gene	CDR3	% Identity to Germline	V Gene	J Gene	CDR3	% Identity to Germline	LC Genbank Number	HC Genbank Number	WT RBD	BA.2 VFLIP	BQ.1.1 VFLIP	XBB VFLIP	rLY-CoV1404	rS309	rCR3022
COV2-4216	D1672	SC-RT-PCR	IGHV1-69	IGHD6-13	IGHJ3	ARGVITLGGIIDHDALDI	91.034	IGKV1-39	IGKJ5	QETSTTPIT	95.699	PV941714	PV941734	3.485	3.402	0.324	3.471	6.85027	14.6791	273.436
COV2-4217	D1672	SC-RT-PCR	IGHV1-69	IGHD3-16	IGHJ3	ARGVITLGGIIDHDALDI	92.203	IGKV1-39	IGKJ5	QETSSTPIT	95.439	PV941715	PV941735	3.503	3.538	0.333	3.441	22.0862	14.51	242.989
COV2-4218	D1672	SC-RT-PCR	IGHV1-69	IGHD3-16	IGHJ3	ARGVITLGGIIDHDALDI	92.881	IGKV1-39	IGKJ5	QETSTTPVT	96.14	PV941716	PV941736	3.476	3.44	0.327	3.392	7.3227	19.1307	264.585
COV2-4220	D1672	SC-RT-PCR	IGHV4-31	IGHD3-16	IGHJ1	ARDYGGNANYFTY	90.847	IGKV1-33	IGKJ4	QHYHTLPLS	93.333	PV941718	PV941738	3.524	3.442	3.534	3.557	102.134	4.73336	101.255
COV2-4223	D1672	SC-RT-PCR	IGHV4-59	IGHD2-15	IGHJ6	ASDYTDSTGWNYGLDV	96.587	IGKV1-12	IGKJ2	QQANSFPYT	95.07	PV941721	PV941741	3.534	3.519	3.528	3.519	101.514	3.6909	114.473
COV2-4222	D1672	SC-RT-PCR	IGHV4-31	IGHD4-23	IGHJ4	ARYGLGGYFDY	89.632	IGKV1-33	IGKJ5	QQYDNLFTVT	90.845	PV941720	PV941740	3.52	3.51	3.499	3.542	100.097	5.49408	77.1806
COV2-4215	D1672	SC-RT-PCR	IGHV3-13	IGHD2-15	IGHJ6	ARLTQTTSWDYYGMDV	96.259	IGLV3-25	IGLJ3	QSGDSGHWV	97.203	PV941713	PV941733	3.394	3.463	3.478	3.474	103.522	101.345	8.37893
COV2-4219	D1672	SC-RT-PCR	IGHV3-30	IGHD3-10	IGHJ4	AKTVGTYCSGGDCLSSYFDY	93.333	IGKV1-33	IGKJ4	QQYASLPLT	97.518	PV941717	PV941737	3.46	3.355	3.523	3.45	100.51	98.2737	72.578
COV2-4221	D1672	SC-RT-PCR	IGHV3-30	IGHD3-22	IGHJ4	AKQSGPYCGGGNCYSNYFDY	93.174	IGKV1-27	IGKJ4	QKYNSAPLT	94.718	PV941719	PV941739	3.522	3.484	3.48	3.503	101.691	99.9641	41.3046
COV2-4226	D1672	SC-RT-PCR	IGHV4-59	IGHD5-18	IGHJ4	ARHHCNDRFCYGDDYYFDF	95.946	IGLV3-25	IGLJ2	QSSDSSGTV	99.652	PV941724	PV941744	3.444	3.538	3.381	3.52	103.286	100.978	8.49694
COV2-4227	D1672	SC-RT-PCR	IGHV4-39	IGHD6-19	IGHJ4	ARRRSFDWLSPFDY	89.42	IGLV3-21	IGLJ3	QVWDSDDDHWV	92.334	PV941725	PV941745	3.388	3.493	3.495	3.508	102.488	98.8653	11.3293
COV2-4224	D1672	SC-RT-PCR	IGHV4-4	IGHD2-21	IGHJ4	ARDSPHTPMDIRTYYFDF	91.126	IGKV3-11	IGKJ5	QQRSNWPPVT	94.386	PV941722	PV941742	3.502	3.122	3.469	3.41	102.429	100.471	271.076
COV2-4225	D1672	SC-RT-PCR	IGHV3-66	IGHD3-9	IGHJ4	ARDLGPVGGTDY	97.987	IGKV3-15	IGKJ2	QQYQTWPPVYT	96.181	PV941723	PV941743	3.56	3.541	3.586	3.501	100.54	100.866	378.822
COV2-4196	D2015	SC-RT-PCR	IGHV1-69	IGHD4-17	IGHJ4	ARTNRDYSTAGD	94.898	IGKV1-5	IGKJ3	QQYKSYPT	96.113	PV941708	PV941728	3.521	3.536	0.207	3.271	7.52939	17.5247	283.349
COV2-4198	D2015	SC-RT-PCR	IGHV1-69	IGHD5-18	IGHJ4	ARTNRDYSTAGD	97.279	IGKV1-5	IGKJ3	QQYKSYPT	98.239	PV941710	PV941730	3.526	3.484	0.173	3.186	6.85027	16.9894	332.443
COV2-4199	D2015	SC-RT-PCR	IGHV3-30-3	IGHD3-3	IGHJ6	AGRSSGPYYVYYGMDV	92.517	IGKV1-5	IGKJ1	QEYNSYWWT	95.39	PV941711	PV941731	3.448	3.395	0.397	3.364	27.7259	32.9082	290.312
COV2-4197	D2015	SC-RT-PCR	IGHV1-69	IGHD1-14	IGHJ3	ARPPESRDAFAV	86.735	IGKV1-5	IGKJ4	QQYQSYSPVT	94.425	PV941709	PV941729	3.579	3.515	3.397	3.484	4.57669	14.1437	224.225
COV2-4194	D2015	SC-RT-PCR	IGHV5-51	IGHD3-3	IGHJ4	ARTMTTNYFED	93.197	IGKV1-5	IGKJ1	QQFNSYWT	95.745	PV941706	PV941726	3.537	3.46	3.475	3.47	104.998	83.3974	257.505
COV2-4195	D2015	SC-RT-PCR	IGHV3-30	IGHD1-26	IGHJ4	AKNIYSYAFPKYYFDY	95.238	IGKV1-33	IGKJ3	QQSDNLPVT	96.82	PV941707	PV941727	3.374	3.371	3.497	3.463	103.315	99.1752	78.0067
COV2-4200	D2015	SC-RT-PCR	IGHV3-53	IGHD4-17	IGHJ4	VRDAVIYGDSN	91.809	IGKV3-15	IGKJ2	QQYIDWPPMYT	92.683	PV941712	PV941732	3.51	3.49	3.517	3.478	104.23	100.809	392.63
