# Supplementary material for: Epitope-focused discovery of SARS-CoV-2 antibodies that potently neutralize Omicron variants
Source: Nat Microbiol. 2026 Mar 12;11(4):1113–32. doi: 10.1038/s41564-026-02282-x (PMC13056569; doi:10.1038/s41564-026-02282-x)
Supplement: Supplementary file 5 — Source data for Fig. 2b. [file 41564_2026_2282_MOESM5_ESM.xlsx]

## Sheet: Figure 2b
Reciprocal supernatant dilution	Percent competition with LY-CoV1404 (%)
	D2102 glycan blocked ASC's sup (XBB-RBD+, 444glyc-RBD-)
50	91.1925	75.3329	84.3523	92.9177	90.1332	90.7082	55.115	81.5073	91.1622	60.5024
100	77.3002	71.822	74.0315	85.8959	83.8075	86.8644	54.1465	78.7228	85.3511	51.6949
200	66.5557	65.0726	67.9782	80.2966	74.4855	80.8111	50.1816	72.5484	76.1199	48.2143
400	32.9903	48.8499	29.6913	50.2421	42.7966	49.3039	27.8148	50.4843	43.6441	28.9346
800	7.59685	22.8208	11.8039	20.3087	14.7397	21.0351	14.316	15.4358	17.0702	12.4395
1600	5.35714	8.14165	10.5932	9.3523	14.9818	9.2615	1.18039	8.26271	8.68644	6.96126
3200	1.27119	5.32688	7.11259	3.1477	4.99395	5.65981	7.20339	4.14649	7.26392	11.1985
6400	2.08838	5.62954	2.33051	6.3862	4.93341	4.53995	6.2046	3.99516	-6.93099	3.78329
12800	1.93705	4.81235	2.63317	6.53753	3.81356	5.59927	3.48063	3.0569	6.26513	5.35714
25600	1.15012	3.48063	3.17797	2.84504	3.87409	2.7845	5.47821	3.78329	6.05327	6.35593
51200	1.81598	6.17433	5.23608	1.27119	4.47942	6.23487	2.39104	1.75545	5.20581	3.93462
102400	1.69492	3.4201	3.78329	3.78329	3.69249	3.63196	2.05811	2.14891	2.8753	3.57143
204800	4.57022	3.0569	3.35956	1.24092	4.44915	5.11501	6.23487	2.05811	5.53874	4.66102
409600	1.78571	2.57264	5.26634	2.36077	3.29903	3.17797	2.54237	3.02663	4.53995	6.3862
819200	1.81598	10.1392	3.20823	1.57385	5.44794	4.60048	2.26998	2.17918	6.2954	5.56901
