# Supplementary material for: Epitope-focused discovery of SARS-CoV-2 antibodies that potently neutralize Omicron variants
Source: Nat Microbiol. 2026 Mar 12;11(4):1113–32. doi: 10.1038/s41564-026-02282-x (PMC13056569; doi:10.1038/s41564-026-02282-x)
Supplement: Supplementary file 6 — Source data for Fig. 3b,c. [file 41564_2026_2282_MOESM6_ESM.xlsx]

## Sheet: Figure 3b
mAb concentration (ng/mL)	WA1/2020 D614G percent relative infectivity (%)
	rCOV2-4094		rCOV2-3967		rCOV2-3906		rCOV2-3872		rCOV2-3891		rCOV2-3889		rCOV2-3892		rSA55		rLY-CoV1404		rDENV-2D22
10000	0.5	1.1	0	0	0	0	0	0	0	0	0	0	0	0	0	0	0	0	90.3	100
2000	1.1	1.1	0	0	15.4	21.1	0	0	0	0	0	0	0	0.5	0	0.5	0	0	79.3	100
400	6	1.1	0	0	97.8	89.5	0	0	0	0	0	0	63.6	71.5	8.9	6.3	0	0	94.4	100
80	15.2	14.6	0.5	0	100	94.2	0.5	1.5	2.1	4.1	2	0	100	100	76.7	87.1	11.5	10.4	99.6	100
16	77.4	73.6	15.2	16.8	100	92.6	53.5	50.4	63.8	65.9	14.5	24.9	100	100	94.9	90.8	73.6	80.3	92.9	100
3.2	100	100	92.6	88.3	100	92.1	100	96.8	91.6	94.2	91.7	96.7	100	100	91.8	97.6	90.3	88.7	87.1	100
0.64	100	100	95.8	100	100	99.3	100	100	87	100	100	100	100	100	89.2	99.1	93.4	84.5	99.6	100
0.128	100	100	97.5	100	100	95.7	100	100	100	100	100	100	100	100	91.8	100	93.9	90.8	100	100
mAb concentration (ng/mL)	XBB.1.5 percent relative infectivity (%)
	rCoV2-4094		rCoV2-3967		rCoV2-3906		rCoV2-3872		rCoV2-3891		rCoV2-3889		rCoV2-3892		rSA55		rLY-CoV1404		rDENV-2D22
10000	4.6	2.3	2.3	4	6.9	5.2	0	0	15.5	12	4.6	5.2	0.6	0	0	0	92.8	95.2	98.8	100
2000	3.4	5.7	9.1	6.8	60.7	61.3	0	0	26.3	30.4	22.5	23	10.8	6.6	0.6	0.6	97	86.7	97	100
400	16.5	18.2	24.5	25	89.9	88.2	0	0	67.6	64.1	38.6	53.6	68.7	74.1	1.8	1.8	82.5	94	97.6	100
80	87.7	81.4	90.5	80.3	91.6	97.9	46.4	43.5	96.8	85.3	66.8	68.6	94	91	61.4	56.6	96.4	85.5	86.1	100
16	92.8	89.4	99	94.5	83.6	92.2	95.6	100	79.6	98.5	96.2	91	88	91.6	97	90.4	86.7	81.9	81.9	100
3.2	91.6	94.5	95.1	98.5	89.3	92.2	99.6	100	100	91.6	93.3	88.7	92.2	88.6	92.8	89.2	86.7	95.8	95.2	100
0.64	89.4	87.1	85.4	95.6	89.3	91.6	95.1	100	100	91.1	92.8	92.8	96.4	92.2	98.2	89.8	96.4	96.4	92.8	100
0.128	91.6	95.6	85.4	85.4	93.3	97.9	97.9	100	100	87.6	97.4	81.8	89.8	88.6	100	83.7	90.4	88.6	88	100
mAb concentration (ng/mL)	EG.5.1 percent relative infectivity (%)
	rCoV2-4094		rCoV2-3967		rCoV2-3906		rCoV2-3872		rCoV2-3891		rCoV2-3889		rCoV2-3892		rSA55		rLY-CoV1404		rDENV-2D22
10000	0	4.8	6.4	2.4	2.9	2.9	0	0	8.8	10.3	5.8	2.9	0.7	0	0	0	82.8	87	100	84.9
2000	8.7	4.8	7.1	2.4	49.2	37.4	0	0	21.3	36	13.9	16.1	4.9	5.6	0.7	0	91.9	91.9	100	92.6
400	12.7	7.1	11.1	8.7	81.5	87.4	0	0	50.7	60.2	38	32.1	77.9	75.1	2.1	4.9	86.3	84.2	100	83.5
80	78.6	88.2	62.8	61.2	85.9	80.8	30.8	30.8	88.1	96.9	65	65.7	75.8	84.2	65.9	56.8	87	80	100	71.5
16	87.4	88.2	96.9	96.9	79.3	83.7	89.6	88.1	93.3	87.4	88.4	92.7	87	89.8	89.8	91.9	77.2	89.1	100	79.3
3.2	86.6	90.6	93.7	93.7	95.5	80	85.9	83.7	100	100	100	92	89.8	83.5	93.3	90.5	83.5	87	100	96.1
0.64	81	88.2	93.7	100	83	86.6	92.5	85.9	100	100	100	100	96.1	82.8	87	85.6	88.4	89.1	100	96.1
0.128	79.4	90.6	100	100	80.8	88.1	94	89.6	100	100	100	100	88.4	99.6	91.9	91.9	89.1	88.4	100	92.6
mAb concentration (ng/mL)	BQ.1.1 percent relative infectivity (%)
	rCoV2-4094		rCoV2-3967		rCoV2-3906		rCoV2-3872		rCoV2-3891		rCoV2-3889		rCoV2-3892		rSA55		rLY-CoV1404		rDENV-2D22
10000	89.6	82.2	78.2	79.8	8.7	8.7	75.9	70.1	0	0	92.1	96.1	2.9	0.8	0	0	100	100	100	100
2000	100	97.6	72.4	88.1	69.7	71.8	85.4	87.8	0	0.4	100	100	44.6	43.8	0	0	100	100	100	100
400	100	92.1	93.9	57.3	95.7	100	98.6	100	3.7	2.5	100	100	92.2	89.3	5.5	11.8	100	100	100	100
80	100	100	88.4	78.2	100	100	100	100	23.1	13.6	100	100	100	100	77.5	80.8	100	100	100	100
16	100	100	100	100	100	100	100	100	86.6	92	100	100	100	100	99.8	93.5	100	100	100	100
3.2	100	100	100	100	100	100	100	100	100	100	100	100	100	100	100	100	100	100	100	100
0.64	100	100	100	100	100	100	100	100	100	100	100	100	100	100	100	100	100	100	100	100
0.128	100	100	100	100	100	100	100	100	100	100	100	100	100	100	100	100	100	100	100	100

## Sheet: Figure 3c
3 dpi	rCOV2-3872
PFU/lobe	25500	45	45	45	45	1050	45	45	20000	45
3 dpi	rSA55
PFU/lobe	45	45	9250	100	45	45	45	133000	45
3 dpi	rCOV2-4094
PFU/lobe	45	45	45	45	875	45	45	45	45	45	100	20500	45
3 dpi	rCOV2-3967
PFU/lobe	45	45	45	150	150	150	45	250
3 dpi	rCOV2-3892
PFU/lobe	750	45	45	45	45	45	600	400	45	45
3 dpi	rDENV-2D22
PFU/lobe	26250	37750	35000	39750	36250	25000	15300	82500	47500	103000
