# Supplementary material for: Epitope-focused discovery of SARS-CoV-2 antibodies that potently neutralize Omicron variants
Source: Nat Microbiol. 2026 Mar 12;11(4):1113–32. doi: 10.1038/s41564-026-02282-x (PMC13056569; doi:10.1038/s41564-026-02282-x)
Supplement: Supplementary file 7 — Source data for Fig. 6b–d. [file 41564_2026_2282_MOESM7_ESM.xlsx]

## Sheet: Figure 6b
Reciprocal supernatant dilution	D2102; optical density at 450 nm
	XBB RBD+, 444-glyc RBD-																		XBB RBD+, 444-glyc RBD+
5	3.563	3.573	3.648	3.612	3.601	3.625	3.574	3.594	3.608	3.601	3.541	3.584							3.55	3.526	3.553	3.563	3.612	3.637	3.621	3.602	3.555	3.575	3.605	3.591	3.568	3.565	3.572	3.539	3.603	3.623
15	3.554	3.558	3.61	3.627	3.609	3.642	3.548	3.598	2.183	3.588	3.559	2.011							3.575	3.612	3.554	3.563	3.62	3.614	3.585	3.615	3.603	3.591	3.573	3.622	3.582	3.539	3.598	3.552	3.597	3.625
45	3.562	3.557	3.567	3.634	3.61	3.625	3.512	1.819	3.555	3.58	3.388	3.469							3.54	3.543	3.572	3.532	3.607	3.599	3.578	3.618	3.566	3.558	3.567	3.597	3.554	3.534	3.557	3.561	3.555	3.549
135	3.497	3.577	3.594	3.549	3.549	3.552	3.479	3.529	3.509	3.513	2.918	3.25							3.452	3.434	3.466	3.435	3.5	3.537	3.533	3.562	3.541	3.47	3.519	3.534	3.48	3.48	3.491	3.451	3.483	3.502
405	3.148	3.029	3.204	3.334	3.204	3.372	3.028	3.201	2.646	2.809	1.739	1.751							2.729	2.65	2.881	3.107	2.885	3.109	3.227	3.209	2.571	2.786	2.754	3.137	2.793	2.887	3.167	3.149	2.989	2.795
1215	1.903	1.951	1.981	2.153	2.044	2.167	1.849	2.128	1.409	1.597	0.81	0.876							1.402	1.455	1.798	1.872	1.629	1.769	2.09	1.999	1.492	1.585	1.778	1.964	1.525	1.771	1.931	2.061	1.662	1.614
3645	0.637	0.847	0.888	0.958	0.829	0.949	0.793	0.927	0.573	0.62	0.312	0.355							0.626	0.621	0.705	0.742	0.697	0.73	0.918	0.951	0.596	0.628	0.691	0.741	0.579	0.634	0.76	0.741	0.686	0.661
10935	0.355	0.356	0.398	0.41	0.403	0.445	0.363	0.424	0.249	0.281	0.141	0.175							0.259	0.275	0.331	0.35	0.3	0.326	0.389	0.406	0.266	0.299	0.329	0.32	0.265	0.299	0.294	0.353	0.31	0.322
32805	0.175	0.184	0.178	0.183	0.182	0.206	0.159	0.197	0.126	0.134	0.099	0.097							0.133	0.119	0.137	0.159	0.134	0.144	0.177	0.178	0.122	0.126	0.133	0.143	0.119	0.135	0.138	0.161	0.144	0.156
98415	0.099	0.107	0.114	0.102	0.105	0.107	0.098	0.105	0.084	0.092	0.069	0.074							0.086	0.081	0.093	0.103	0.087	0.092	0.105	0.098	0.077	0.079	0.081	0.088	0.082	0.085	0.088	0.101	0.094	0.092
295245	0.075	0.077	0.077	0.074	0.078	0.076	0.069	0.08	0.075	0.071	0.062	0.065							0.109	0.074	0.089	0.096	0.071	0.073	0.076	0.076	0.065	0.068	0.069	0.069	0.067	0.069	0.062	0.074	0.075	0.067
885735	0.068	0.068	0.066	0.076	0.066	0.089	0.061	0.061	0.065	0.063	0.061	0.062							0.075	0.061	0.069	0.071	0.066	0.061	0.065	0.063	0.064	0.059	0.061	0.061	0.06	0.064	0.062	0.068	0.074	0.067
Reciprocal supernatant dilution	D1672; optical density at 450 nm
	XBB RBD+, 444-glyc RBD-			XBB RBD+, 444-glyc RBD+
5	3.608	3.557		3.573	3.533
15	3.589	3.562		3.568	3.53
45	3.564	3.541		3.562	3.565
135	3.489	3.518		3.475	3.546
405	2.638	2.712		2.875	3.215
1215	1.342	1.458		1.745	1.878
3645	0.56	0.663		0.625	0.79
10935	0.249	0.291		0.337	0.376
32805	0.139	0.148		0.148	0.171
98415	0.086	0.085		0.095	0.111
295245	0.073	0.068		0.07	0.079
885735	0.075	0.065		0.102	0.07
Reciprocal supernatant dilution	D2015; optical density at 450 nm
	XBB RBD+, 444-glyc RBD-			XBB RBD+, 444-glyc RBD+
5	3.576	3.578		3.551	3.524	3.608	3.538
15	3.561	3.573		3.559	3.514	3.623	3.59
45	3.19	3.539		3.541	3.488	3.519	3.477
135	1.969	2.908		3.176	3.351	2.927	2.87
405	0.889	1.421		2.003	2.093	1.379	1.453
1215	0.36	0.518		0.89	0.985	0.593	0.588
3645	0.159	0.26		0.381	0.393	0.237	0.254
10935	0.108	0.136		0.201	0.212	0.136	0.144
32805	0.086	0.094		0.12	0.117	0.095	0.093
98415	0.059	0.065		0.079	0.077	0.065	0.061
295245	0.056	0.061		0.069	0.075	0.06	0.061
885735	0.06	0.062		0.065	0.069	0.057	0.057
Reciprocal supernatant dilution	D2098; optical density at 450 nm
	XBB RBD+, 444-glyc RBD-			XBB RBD+, 444-glyc RBD+
5	0.08	0.082		3.552	3.561
15	0.073	0.071		3.541	3.539
45	0.068	0.065		3.531	3.489
135	0.065	0.059		3.208	3.255
405	0.057	0.059		1.516	1.529
1215	0.06	0.057		0.69	0.644
3645	0.06	0.056		0.284	0.273
10935	0.064	0.06		0.153	0.14
32805	0.061	0.068		0.093	0.097
98415	0.059	0.057		0.065	0.065
295245	0.057	0.059		0.057	0.06
885735	0.057	0.058		0.06	0.055
Reciprocal supernatant dilution	D2170; optical density at 450 nm
	XBB RBD+, 444-glyc RBD-			XBB RBD+, 444-glyc RBD+
5	3.601	3.56		3.55	3.499	3.568	3.575	3.615	3.592	3.57	3.581
15	3.468	3.453		3.56	3.592	3.579	3.57	3.67	3.608	3.532	3.625
45	2.244	2.407		3.55	3.55	3.544	3.526	3.579	3.601	3.553	3.533
135	1.123	1.267		3.511	3.529	3.548	3.518	3.531	3.56	3.514	3.484
405	0.484	0.505		3.05	3.23	3.186	3.287	3.125	3.164	3.248	3.281
1215	0.226	0.23		1.898	2.008	2.122	2.197	2.269	2.125	2.067	2.063
3645	0.109	0.111		0.758	0.818	1.014	0.964	0.974	0.952	0.891	0.921
10935	0.076	0.078		0.337	0.375	0.453	0.383	0.434	0.427	0.383	0.384
32805	0.069	0.066		0.168	0.178	0.221	0.207	0.227	0.197	0.187	0.175
98415	0.062	0.066		0.092	0.097	0.109	0.11	0.116	0.13	0.111	0.105
295245	0.062	0.068		0.069	0.068	0.074	0.074	0.079	0.077	0.082	0.077
885735	0.064	0.534		0.061	0.062	0.066	0.065	0.072	0.065	0.079	0.069

## Sheet: Figure 6c
Reciprocal supernatant dilution	D2102; percent competition with rLY-CoV1404 (%)
	XBB RBD+, 444-glyc RBD-																		XBB RBD+, 444-glyc RBD+
5	22.5965	22.0469	60.3148	62.166	18.6916	21.2949	57.133	55.6	54.5587	58.0297	16.7536	18.4024							5.15469	4.60511	11.605	6.05137	20.6007	15.4231	3.39026	0.787003	2.46466	2.52251	1.53905	6.62987	16.2041	11.6918	12.7041	7.61332	15.9437	15.452
15	21.3817	26.8485	47.1828	49.1208	16.3198	13.6876	46.3151	49.034	21.1213	27.9187	6.62987	3.88199							4.34479	0.584527	5.06791	4.95221	10.5058	4.20016	3.76628	3.79521	1.79938	2.00186	2.75391	1.62583	7.20837	8.01827	2.66713	4.05554	13.543	10.3612
45	22.3651	22.6544	15.0471	27.6873	16.7247	12.7331	23.1461	33.4723	6.25384	9.17527	6.77449	9.0885							0.063876	3.79521	2.78283	6.71664	5.50179	3.44811	6.68772	2.81176	5.55964	0.815928	3.79521	-0.42785	3.59273	1.07625	3.67951	1.88616	14.8446	19.4148
135	2.46466	6.08029	2.43573	3.01423	2.81176	5.27039	5.47286	2.29111	2.26218	3.27456	2.29111	2.29111							-0.08075	-0.19645	4.31586	2.95638	2.52251	0.960553	1.0184	2.52251	3.39026	1.16303	1.10518	0.295277	1.65475	0.497752	-1.4113	0.266352	3.82414	1.65475
405	1.79938	1.77045	2.43573	1.88616	1.39443	0.844853	2.29111	0.844853	2.75391	0.729153	3.10101	1.16303							1.10518	13.8322	4.51834	3.07208	1.91508	0.613453	3.04316	1.1341	2.75391	3.18778	2.34896	0.410977	1.3655	1.62583	2.37788	-0.19645	4.72081	0.555602
1215	4.08446	-0.31215	1.97293	1.42335	1.77045	-0.42785	1.51013	2.29111	3.07208	2.17541	3.24563	5.12576							-1.4113	2.81176	0.092801	-0.22537	4.95221	0.613453	0.063876	-1.26668	3.76628	1.3655	2.29111	-0.7171	3.18778	0.758078	2.32003	0.121726	1.2498	3.67951
3645	2.32003	3.12993	6.91912	2.55143	3.30348	3.59273	5.27039	2.86961	6.77449	1.27873	2.69606	2.08863							-0.16752	1.65475	2.00186	0.758078	3.88199	2.34896	3.93984	-0.57248	1.91508	-0.0229	-0.37	0.237427	2.52251	0.266352	2.29111	0.873778	0.382052	0.382052
10935	4.43156	2.98531	5.64642	2.63821	1.42335	-0.28322	3.44811	6.05137	1.65475	2.89853	2.23326	3.15886							1.65475	1.39443	1.97293	2.14648	-0.8328	0.468827	-1.67163	0.497752	2.32003	1.51013	0.729153	0.034951	2.20433	-0.1386	2.08863	-0.22537	4.20016	6.68772
32805	3.21671	3.85306	2.20433	-0.57248	2.17541	0.787003	4.60511	3.73736	0.758078	1.30765	3.50596	2.55143							1.88616	1.77045	1.82831	1.04733	2.03078	-0.34107	1.48121	2.17541	4.89436	2.20433	2.32003	-0.80388	0.758078	-0.10967	0.497752	0.208502	1.68368	-0.42785
98415	2.14648	-0.80388	1.56798	2.49358	-0.57248	-0.16752	4.43156	2.40681	2.86961	1.16303	2.81176	0.989479							8.24967	10.4769	6.71664	4.83651	2.20433	1.88616	2.37788	-1.32453	0.960553	1.88616	0.787003	0.063876	2.03078	0.989479	5.70427	1.0184	1.48121	0.873778
295245	1.04733	2.29111	0.410977	1.94401	1.19195	1.07625	2.26218	3.39026	2.69606	1.27873	1.88616	1.51013							0.237427	0.006026	1.91508	2.11756	2.14648	2.58036	0.063876	1.42335	3.21671	0.382052	2.46466	0.931628	1.22088	0.844853	1.04733	1.27873	0.382052	2.37788
885735	1.45228	2.26218	-0.10967	1.33658	0.787003	1.27873	2.20433	1.56798	3.15886	1.82831	1.48121	2.63821							1.16303	3.88199	1.85723	-0.65925	1.88616	-1.09313	2.75391	-0.51463	1.59691	3.01423	1.94401	2.32003	3.12993	0.266352	4.28694	-0.31215	0.613453	0.092801
Reciprocal supernatant dilution	D1672; percent competition with rLY-CoV1404 (%)
	XBB RBD+, 444-glyc RBD-			XBB RBD+, 444-glyc RBD+
5	10.9976	11.229		3.85306	5.64642
15	-2.07658	-1.46915		2.08863	4.17124
45	-1.35345	-1.03528		0.844853	0.902703
135	-2.51046	-1.81625		1.85723	1.22088
405	-3.40713	-2.01873		1.1341	2.60928
1215	-3.34928	-2.2212		1.51013	1.97293
3645	-2.39475	-1.78733		2.03078	2.55143
10935	-2.39475	-2.53938		2.66713	0.787003
32805	-2.07658	-2.74186		1.77045	1.97293
98415	-1.81625	-1.44023		1.88616	2.00186
295245	-2.68401	-2.48153		2.60928	3.24563
885735	-5.48974	-3.63853		1.42335	2.89853
Reciprocal supernatant dilution	D2015; percent competition with rLY-CoV1404 (%)
	XBB RBD+, 444-glyc RBD-			XBB RBD+, 444-glyc RBD+
5	6.25384	30.3195		0.208502	0.439902	-2.65508	-3.26251
15	-2.19228	-3.63853		-0.86173	-1.527	-3.20466	-3.84101
45	-2.19228	-2.3369		-1.4113	-0.97743	-2.04765	-3.11788
135	-2.79971	-3.06003		-1.9898	-1.90303	-1.78733	-2.27905
405	-1.67163	-2.30798		-1.58485	-1.44023	-2.56831	-2.79971
1215	-1.8741	-2.56831		-2.45261	-1.78733	-2.71293	-3.34928
3645	-2.42368	-3.14681		-0.7171	-1.9898	-3.86993	-2.94433
10935	-3.66746	-3.72531		-2.30798	-1.61378	0.642378	-2.71293
32805	-2.04765	-2.68401		-0.86173	-1.67163	-2.53938	-3.23358
98415	-1.67163	-2.1055		-0.77495	-2.85756	-1.9898	-1.26668
295245	-2.07658	-2.51046		-0.89065	-2.3369	-1.81625	-2.3369
885735	-2.85756	-3.98563		-1.9898	-3.40713	-2.36583	-3.60961
Reciprocal supernatant dilution	D2098; percent competition with rLY-CoV1404 (%)
	XBB RBD+, 444-glyc RBD-			XBB RBD+, 444-glyc RBD+
5	-1.96088	-2.27905		-1.6427	-1.7584
15	-2.07658	-4.13026		-3.23358	-2.3369
45	-2.85756	-2.07658		-1.7584	-1.70055
135	-3.14681	-3.03111		-1.7584	-2.2212
405	-2.39475	-3.29143		0.642378	-0.65925
1215	-0.89065	-2.45261		-1.49808	-1.15098
3645	-3.43606	-3.11788		-2.88648	-1.78733
10935	-2.2212	-3.37821		-2.3369	-2.42368
32805	-0.7171	-2.53938		-2.53938	-2.30798
98415	-0.34107	-0.80388		-0.45678	-0.7171
295245	-0.8328	-2.65508		-0.0229	-1.4113
885735	-1.81625	-3.78316		-1.15098	-3.06003
Reciprocal supernatant dilution	D2170; percent competition with rLY-CoV1404 (%)
	XBB RBD+, 444-glyc RBD-			XBB RBD+, 444-glyc RBD+
5	2.14648	0.468827		0.729153	1.33658	-0.717101	-2.07658	-0.91958	-1.58485
15	-1.7584	-2.19228		-1.96088	-3.95671	-2.51046	-1.78733	-3.17573	-2.39475
45	-1.12205	-3.06003		-1.61378	-1.55593	-1.20883	-1.4113	-2.04765	-2.82863
135	-2.39475	-2.97326		-1.9898	-2.25013	-1.49808	-1.8741	-1.93195	-3.17573
405	-3.11788	-3.52283		-2.13443	-1.26668	-0.63033	-1.12205	-1.72948	-3.08896
1215	-0.80388	-2.74186		-1.55593	-2.65508	-1.44023	-1.7584	-1.6427	-1.7584
3645	-2.39475	-1.84518		-1.72948	-1.78733	-1.81625	-1.6427	-2.16335	-3.34928
10935	-2.01873	-2.97326		-2.48153	-3.29143	-1.4113	-0.7171	-2.1055	-1.70055
32805	-2.01873	-2.77078		-1.70055	-0.86173	-1.44023	-1.2956	-1.2956	-2.42368
98415	-2.65508	-2.65508		-0.45678	-1.03528	-0.97743	-0.77495	-1.9898	-3.06003
295245	-2.3369	-2.94433		-1.00635	-0.97743	-1.2956	-0.6014	-1.7584	-2.65508
885735	-2.04765	-2.85756		-1.4113	-1.81625	-1.84518	-1.70055	-2.62616	-2.30798

## Sheet: Figure 6d
Reciprocal supernatant dilution	D2102; percent competition with rS309 (%)
	XBB RBD+, 444-glyc RBD-																		XBB RBD+, 444-glyc RBD+
5	94.3018	94.8224	94.996	94.7356	93.5497	93.4919	96.1819	96.0662	92.1035	92.7977	80.4756	82.8185							72.4923	67.8353	58.5214	57.1909	80.2731	77.9012	65.2899	66.3312	38.997	42.0342	74.5749	75.4715	90.8308	90.9754	85.7689	87.0705	90.0498	88.8349
15	87.273	88.806	89.9919	90.9464	92.3059	92.7109	92.3349	93.5208	67.7196	71.1906	25.4312	24.6213							18.7205	15.7413	47.8481	47.6745	34.9764	33.9641	51.9555	53.8356	17.8817	21.5263	32.3732	43.1622	46.4308	57.7983	60.4883	66.4758	70.8435	70.3807
45	25.489	33.8484	32.431	43.7118	40.0383	49.9018	41.8028	64.1329	7.09267	19.5883	12.762	10.1298							5.21254	7.75795	12.1546	15.0181	11.2579	7.17944	15.7413	17.1007	8.1629	6.89019	6.05137	7.03482	8.59677	12.8777	12.1546	15.6256	10.5348	14.3239
135	6.34062	7.41084	11.981	13.7744	9.3199	10.9108	8.22075	12.7041	4.37371	9.23312	8.10505	5.38609							3.56381	4.83651	3.47703	6.74557	4.28694	2.98531	7.09267	6.54309	4.25801	2.92746	4.77866	3.76628	5.96459	6.83234	4.11339	5.06791	5.64642	4.05554
405	8.07612	3.82414	5.84889	6.31169	6.60094	6.19599	6.65879	5.58857	5.79104	6.25384	6.25384	4.66296							1.77045	3.39026	3.96876	4.08446	3.53489	1.39443	7.87365	2.75391	3.96876	4.86544	5.47286	5.01006	6.80342	4.63404	5.03899	2.60928	5.12576	4.22909
1215	3.62166	4.17124	5.55964	6.45632	5.70427	3.07208	6.48524	5.06791	5.84889	4.46049	5.64642	5.38609							4.48941	1.94401	6.25384	3.73736	3.99769	3.50596	3.18778	3.88199	3.36133	2.60928	8.8571	4.92329	4.37371	2.84068	6.16707	2.03078	2.81176	2.69606
3645	4.98114	6.36954	7.4687	7.17944	7.98935	6.51417	6.94804	6.02244	4.74974	5.53071	6.86127	7.84472							2.75391	2.14648	5.32824	6.80342	2.78283	4.51834	4.66296	1.1341	2.03078	4.08446	3.65058	5.03899	7.38192	4.43156	3.53489	2.98531	2.95638	3.53489
10935	4.83651	4.34479	4.74974	3.73736	5.53071	3.67951	5.09684	3.24563	7.23729	5.29931	6.57202	3.30348							0.815928	4.20016	5.44394	4.37371	4.54726	4.40264	6.08029	3.56381	3.18778	6.39847	5.58857	3.85306	4.40264	4.69189	2.58036	3.62166	3.47703	2.17541
32805	4.63404	5.81997	5.12576	4.69189	4.28694	3.44811	6.51417	5.38609	4.48941	3.47703	6.71664	5.41502							2.08863	3.62166	5.29931	2.43573	6.51417	3.10101	5.99352	4.98114	5.55964	5.61749	5.35716	4.37371	5.64642	4.48941	5.21254	3.21671	2.49358	2.14648
98415	5.12576	4.63404	3.33241	4.25801	6.05137	4.69189	5.58857	5.55964	5.15469	4.95221	5.24146	3.59273							0.237427	2.55143	4.43156	4.69189	2.46466	5.12576	4.14231	3.67951	6.97697	1.3655	4.74974	3.36133	4.80759	5.47286	2.46466	5.32824	1.27873	14.4975
295245	4.63404	6.86127	3.30348	3.36133	5.41502	3.18778	5.12576	5.35716	3.70844	6.71664	6.97697	5.64642							0.237427	4.40264	6.83234	3.07208	8.1629	3.18778	4.57619	4.74974	7.41084	3.56381	6.13814	4.60511	6.05137	2.86961	12.0389	8.48107	0.439902	5.01006
885735	5.64642	5.35716	4.20016	2.98531	4.80759	4.02661	5.67534	6.54309	3.76628	4.57619	5.99352	3.73736							-0.1386	1.2498	4.57619	2.11756	4.20016	2.17541	5.55964	5.06791	6.05137	5.41502	4.51834	5.03899	7.38192	5.53071	5.64642	4.08446	1.68368	1.79938
Reciprocal supernatant dilution	D1672; percent competition with rS309 (%)
	XBB RBD+, 444-glyc RBD-			XBB RBD+, 444-glyc RBD+
5	94.215	94.5332		87.8225	88.6035
15	23.7535	42.2366		31.7658	39.8648
45	0.006026	2.81176		7.06374	5.81997
135	-0.28322	-0.19645		5.32824	5.06791
405	-2.07658	-1.55593		7.72902	3.21671
1215	-2.27905	4.54726		4.51834	5.47286
3645	-2.51046	0.497752		6.05137	3.99769
10935	-1.35345	-2.1055		4.48941	1.65475
32805	-1.0642	-1.00635		4.83651	3.21671
98415	-0.8328	0.671303		4.86544	6.54309
295245	-2.88648	-1.23775		8.91495	10.3034
885735	-1.1799	-0.86173		3.59273	5.09684
Reciprocal supernatant dilution	D2015; percent competition with rS309 (%)
	XBB RBD+, 444-glyc RBD-			XBB RBD+, 444-glyc RBD+
5	13.8033	47.5588		12.2413	15.7413	-0.31215	-0.283225
15	-1.09313	-0.80388		-0.77495	1.10518	-2.1055	-2.3369
45	-1.2956	-1.58485		-0.4857	-0.39892	-2.07658	-1.2956
135	-0.80388	-2.27905		0.034951	-0.08075	0.006026	-1.15098
405	-1.6427	-1.44023		-1.96088	-0.08075	-1.2956	-1.6427
1215	0.324202	-1.35345		-0.0229	0.266352	-2.48153	0.700228
3645	-1.58485	-0.08075		-0.08075	0.121726	-0.28322	-0.68818
10935	-1.46915	-0.37		0.844853	0.758078	-0.08075	-2.3369
32805	-1.46915	-0.34107		-0.65925	-0.08075	-0.51463	-1.00635
98415	-0.16752	-0.16752		-0.74603	4.66296	-2.16335	0.468827
295245	-1.23775	-1.26668		-1.09313	0.150651	-0.10967	-1.90303
885735	-0.10967	-2.01873		-0.7171	0.034951	-0.77495	-1.7584
Reciprocal supernatant dilution	D2098; percent competition with rS309 (%)
	XBB RBD+, 444-glyc RBD-			XBB RBD+, 444-glyc RBD+
5	-2.94433	-2.65508		7.75795	9.34882
15	-3.23358	-2.88648		-0.10967	-1.15098
45	-1.84518	-2.3369		-0.77495	-1.7584
135	-1.46915	-1.49808		-0.68818	-1.2956
405	-0.7171	-1.84518		0.353127	-0.57248
1215	-0.42785	-0.74603		0.584527	35.0343
3645	-0.6014	-1.23775		1.59691	0.324202
10935	-0.4857	-1.38238		2.69606	-1.4113
32805	0.410977	-0.51463		0.439902	-0.39892
98415	0.671303	1.68368		0.266352	-0.6014
295245	-0.22537	-1.0642		0.729153	0.700228
885735	2.23326	-1.1799		0.729153	-1.38238
Reciprocal supernatant dilution	D2170; percent competition with rS309 (%)
	XBB RBD+, 444-glyc RBD-			XBB RBD+, 444-glyc RBD+
5	6.36954	9.667		86.868	88.5167	74.6038	76.1079	71.7691	73.2732
15	0.642378	1.53906		1.65475	30.2616	54.1248	53.286	63.9015	61.7321
45	-0.4857	-1.67163		-0.63033	-0.4857	0.960553	2.14648	3.93984	4.14231
135	-1.67163	-1.84518		-1.55593	-1.26668	-0.63033	-1.58485	-0.28322	-1.44023
405	-0.97743	-2.74186		-0.68818	-1.1799	-0.6014	-2.16335	0.179576	0.237427
1215	-0.65925	-0.16752		-1.12205	2.23326	-1.90303	-1.15098	-1.23775	-0.80388
3645	-0.31215	-0.9485		0.237427	1.42335	-1.38238	-1.7584	-2.59723	-1.49808
10935	-0.77495	-1.72948		-0.9485	-0.37	-0.65925	-1.35345	-1.03528	-1.72948
32805	0.787003	0.150651		-1.26668	0.613453	-1.527	-0.9485	-0.8328	-1.7584
98415	-1.00635	-0.19645		-1.00635	-0.37	-1.6427	-1.0642	-0.8328	0.006026
295245	5.47286	0.324202		0.006026	-1.0642	-2.07658	-1.7584	-1.84518	1.59691
885735	-0.22537	2.69606		0.092801	-0.97743	-1.2956	-0.68818	-2.39475	2.86961
