# Supplementary material for: Epitope-focused discovery of SARS-CoV-2 antibodies that potently neutralize Omicron variants
Source: Nat Microbiol. 2026 Mar 12;11(4):1113–32. doi: 10.1038/s41564-026-02282-x (PMC13056569; doi:10.1038/s41564-026-02282-x)
Supplement: Supplementary file 8 — Source data for Extended Data Fig. 1b. [file 41564_2026_2282_MOESM8_ESM.xlsx]

## Sheet: Ext Fig1b
mAb concentration (ng/mL)	COV2-RBD_Strep BA.1
	Optical density at 450 nm
	rCOV2-2130			rLY-CoV1404			rSA55
10000	3.042	3.078	2.834	3.147	2.894	3.262	3.268	3.212	3.29
3333.33	3.002	2.93	2.874	3.112	3.259	3.324	3.153	3.181	3.34
1111.11	2.702	1.929	2.482	3.186	3.357	3.226	3.271	3.334	3.422
370.37	2.079	2.068	2.152	2.79	2.927	3.021	3.174	3.035	3.204
123.457	1.427	1.188	1.338	1.982	2.132	1.943	2.883	2.701	2.827
41.1523	0.727	0.795	0.741	1.022	1.222	1.148	1.965	2.061	2.236
13.7174	0.379	0.359	0.374	0.545	0.542	0.549	0.99	0.903	1.151
4.57247	0.189	0.205	0.171	0.251	0.288	0.26	0.486	0.438	0.562
1.52416	0.162	0.149	0.157	0.187	0.173	0.133	0.234	0.182	0.322
0.508053	0.142	0.149	0.119	0.173	0.254	0.122	0.134	0.129	0.272
0.169351	0.155	0.161	0.151	0.157	0.185	0.171	0.167	0.125	0.214
0.0564503	0.157	0.149	0.142	0.149	0.129	0.127	0.101	0.109	0.111
mAb concentration (ng/mL)	COV2-RBD_Strep BA.1_444glyc
	Optical density at 450 nm
	rCOV2-2130			rLY-CoV1404			rSA55
10000	0.151	0.143	0.168	0.159	0.166	0.176	3.34	3.259	3.332
3333.33	0.164	0.169	0.147	0.146	0.134	0.136	3.412	3.4	3.421
1111.11	0.155	0.162	0.148	0.162	0.148	0.154	3.401	3.352	3.46
370.37	0.131	0.132	0.14	0.12	0.134	0.128	3.246	3.367	3.331
123.457	0.183	0.151	0.127	0.129	0.126	0.187	2.772	2.762	3.053
41.1523	0.126	0.117	0.129	0.125	0.115	0.124	1.967	2.101	2.324
13.7174	0.154	0.143	0.158	0.14	0.141	0.136	1.022	1.007	1.129
4.57247	0.101	0.095	0.107	0.111	0.127	0.131	0.502	0.471	0.611
1.52416	0.184	0.187	0.135	0.157	0.237	0.113	0.307	0.333	0.407
0.508053	0.156	0.146	0.182	0.132	0.11	0.095	0.193	0.176	0.323
0.169351	0.165	0.139	0.145	0.143	0.195	0.115	0.174	0.231	0.305
0.0564503	0.142	0.216	0.144	0.163	0.141	0.135	0.163	0.162	0.313
