# Supplementary material for: Epitope-focused discovery of SARS-CoV-2 antibodies that potently neutralize Omicron variants
Source: Nat Microbiol. 2026 Mar 12;11(4):1113–32. doi: 10.1038/s41564-026-02282-x (PMC13056569; doi:10.1038/s41564-026-02282-x)
Supplement: Supplementary file 9 — Source data. [file 41564_2026_2282_MOESM9_ESM.xlsx]

## Sheet: Ext Fig3
mAb concentration (ng/mL)	rCOV2-3957											mAb concentration (ng/mL)	rCOV2-3891
	Percent relative infectivity (%)												Percent relative infectivity (%)
	WA1/2020 D614G		XBB.1.5		EG.5.1		BQ.1.1						WA1/2020 D614G		XBB.1.5		EG.5.1		BQ.1.1
10000	0	0	12	17.6	64.3	65.1	0.4	1.2				10000	0	0	15.5	12	8.8	10.3	0	0
2000	0	0	56.9	55.8	74.7	96.9	40	42.1				2000	0	0	26.3	30.4	21.3	36	0	0.4
400	2.2	3.8	95.6	98.5	95.3	88.2	88.2	84.9				400	0	0	67.6	64.1	50.7	60.2	3.7	2.5
80	56.3	58.5	85.9	100	97.7	100	94	96.1				80	2.1	4.1	96.8	85.3	88.1	96.9	23.1	13.6
16	92.6	100	95.1	100	90.6	100	98.1	100				16	63.8	65.9	79.6	98.5	93.3	87.4	86.6	92
3.2	100	100	92.8	100	84.2	100	97.3	100				3.2	91.6	94.2	100	91.6	100	100	100	100
0.64	100	100	94.5	100	93.7	100	96.5	100				0.64	87	100	100	91.1	100	100	100	100
0.128	100	100	92.2	100	89	100	89.9	100				0.128	100	100	100	87.6	100	100	100	100
mAb concentration (ng/mL)	rCOV2-4094											mAb concentration (ng/mL)	rCOV2-3889
	Percent relative infectivity (%)												Percent relative infectivity (%)
	WA1/2020 D614G		XBB.1.5		EG.5.1		BQ.1.1						WA1/2020 D614G		XBB.1.5		EG.5.1		BQ.1.1
10000	0.5	1.1	4.6	2.3	0	4.8	89.6	82.2				10000	0	0	4.6	5.2	5.8	2.9	92.1	96.1
2000	1.1	1.1	3.4	5.7	8.7	4.8	100	97.6				2000	0	0	22.5	23	13.9	16.1	100	100
400	6	1.1	16.5	18.2	12.7	7.1	100	92.1				400	0	0	38.6	53.6	38	32.1	100	100
80	15.2	14.6	87.7	81.4	78.6	88.2	100	100				80	2	0	66.8	68.6	65	65.7	100	100
16	77.4	73.6	92.8	89.4	87.4	88.2	100	100				16	14.5	24.9	96.2	91	88.4	92.7	100	100
3.2	100	100	91.6	94.5	86.6	90.6	100	100				3.2	91.7	96.7	93.3	88.7	100	92	100	100
0.64	100	100	89.4	87.1	81	88.2	100	100				0.64	100	100	92.8	92.8	100	100	100	100
0.128	100	100	91.6	95.6	79.4	90.6	100	100				0.128	100	100	97.4	81.8	100	100	100	100
mAb concentration (ng/mL)	rCOV2-3968											mAb concentration (ng/mL)	rCOV2-3877
	Percent relative infectivity (%)												Percent relative infectivity (%)
	WA1/2020 D614G		XBB.1.5		EG.5.1		BQ.1.1						WA1/2020 D614G		XBB.1.5		EG.5.1		BQ.1.1
10000	0	0	4	5.7	0	3.2						10000	0	0	4.6	11.5	2.2	2.9
2000	0	0	9.7	12.5	8.7	7.9						2000	0	0	15	13.8	4.4	6.6
400	0	0	35.3	29.6	23.8	24.6						400	0	0	17.3	21.3	12.4	10.2
80	1.1	0.5	84.8	86.5	87.4	88.2						80	19.9	18.4	75.5	66.8	57	41.6
16	53.1	39	100	93.3	89	97.7						16	90.7	89.2	89.9	88.2	87.6	88.4
3.2	96.4	100	100	87.7	79.4	84.2						3.2	99.7	94.7	91.6	100	100	92
0.64	100	100	100	92.8	88.2	76.3						0.64	94.2	92.7	92.2	100	100	100
0.128	100	100	100	99	84.2	81						0.128	97.7	96.2	94.5	100	100	100
mAb concentration (ng/mL)	rCOV2-4000											mAb concentration (ng/mL)	rCOV2-4061
	Percent relative infectivity (%)												Percent relative infectivity (%)
	WA1/2020 D614G		XBB.1.5		EG.5.1		BQ.1.1						WA1/2020 D614G		XBB.1.5		EG.5.1		BQ.1.1
10000	0	0	5.7	1.1	5.6	7.9						10000	4.5	3	0.6	3.5	0	2.9
2000	0	0	17.1	10.8	11.1	11.1						2000	5.5	6	6.3	11.5	6.6	5.1
400	3.2	7.6	31.9	30.7	18.3	21.4						400	31.4	23.4	28.8	23.6	9.5	15.3
80	17.9	20.6	83.7	91.1	85.8	72.3						80	79.7	84.7	81.8	84.7	73.8	81.8
16	63.9	72.6	100	99	98.5	100						16	95.7	98.7	90.5	99.1	100	100
3.2	100	100	100	89.4	81	100						3.2	93.7	100	92.2	88.2	100	100
0.64	100	100	100	89.4	92.2	100						0.64	96.7	100	85.8	99.7	100	100
0.128	100	100	100	100	71.5	100						0.128	100	100	91.6	90.5	100	100
mAb concentration (ng/mL)	rCOV2-3967											mAb concentration (ng/mL)	rCOV2-4174
	Percent relative infectivity (%)												Percent relative infectivity (%)
	WA1/2020 D614G		XBB.1.5		EG.5.1		BQ.1.1						WA1/2020 D614G		XBB.1.5		EG.5.1		BQ.1.1
10000	0	0	2.3	4	6.4	2.4	78.2	79.8				10000	0.5	0	1.2	4	0.7	0.7	0	0
2000	0	0	9.1	6.8	7.1	2.4	72.4	88.1				2000	11	10	58.2	62.8	24.8	21.9	39.6	72
400	0	0	24.5	25	11.1	8.7	93.9	57.3				400	85.7	96.2	96.8	100	100	97.1	85.1	100
80	0.5	0	90.5	80.3	62.8	61.2	88.4	78.2				80	89.2	94.2	93.3	100	100	96.4	100	100
16	15.2	16.8	99	94.5	96.9	96.9	100	100				16	95.7	88.7	87	100	100	88.4	100	100
3.2	92.6	88.3	95.1	98.5	93.7	93.7	100	100				3.2	93.7	92.7	91	100	100	90.6	100	100
0.64	95.8	100	85.4	95.6	93.7	100	100	100				0.64	99.7	100	91	100	100	93.5	100	100
0.128	97.5	100	85.4	85.4	100	100	100	100				0.128	96.2	100	89.9	100	100	93.5	100	100
mAb concentration (ng/mL)	rCOV2-3985											mAb concentration (ng/mL)	rCOV2-4091
	Percent relative infectivity (%)												Percent relative infectivity (%)
	WA1/2020 D614G		XBB.1.5		EG.5.1		BQ.1.1						WA1/2020 D614G		XBB.1.5		EG.5.1		BQ.1.1
10000	0	0	0.6	2.3	4.4	1.5						10000	0	0	0	1.7	0.7	0	0	0
2000	0	0	5.7	6.3	5.1	6.6						2000	0	0	3.5	10.4	2.2	2.2	0	0.8
400	0	0	22.3	21.2	8.8	15.4						400	3.5	3	61.6	66.8	46	48.9	58.1	51.4
80	1.5	3.1	81.3	100	83.7	79.3						80	52.8	49.3	84.1	85.8	72.3	81.8	80	89.7
16	60.7	78.2	92.8	100	94.7	96.2						16	78.2	80.7	83	87.6	89.8	94.2	100	100
3.2	100	94.2	89.9	100	97.7	95.5						3.2	91.2	99.7	89.9	86.4	82.5	97.1	100	100
0.64	100	98.8	97.9	100	100	94.7						0.64	93.2	96.7	86.4	88.7	86.2	94.2	100	100
0.128	100	96.2	93.9	100	100	87.4						0.128	96.2	94.2	85.3	84.7	85.4	89.1	100	100
mAb concentration (ng/mL)	rCOV2-3900											mAb concentration (ng/mL)	rCOV2-3892
	Percent relative infectivity (%)												Percent relative infectivity (%)
	WA1/2020 D614G		XBB.1.5		EG.5.1		BQ.1.1						WA1/2020 D614G		XBB.1.5		EG.5.1		BQ.1.1
10000	0	0	2.3	4	2.2	2.2	0.8	0				10000	0	0	0.6	0	0.7	0	2.9	0.8
2000	20.6	18.5	56.7	58.4	53.6	47	42.1	31.8				2000	0	0.5	10.8	6.6	4.9	5.6	44.6	43.8
400	96.2	99.3	86.5	95.6	85.2	100	89.5	87.8				400	63.6	71.5	68.7	74.1	77.9	75.1	92.2	89.3
80	95.7	100	87.6	86.5	85.2	100	100	100				80	100	100	94	91	75.8	84.2	100	100
16	100	100	91.1	91.6	87.4	100	100	100				16	100	100	88	91.6	87	89.8	100	100
3.2	100	100	90.5	99.1	100	100	100	100				3.2	100	100	92.2	88.6	89.8	83.5	100	100
0.64	100	100	84.8	95.1	100	100	100	100				0.64	100	100	96.4	92.2	96.1	82.8	100	100
0.128	100	100	86.5	100	100	100	100	100				0.128	100	100	89.8	88.6	88.4	99.6	100	100
mAb concentration (ng/mL)	rCOV2-3906											mAb concentration (ng/mL)	rSA55
	Percent relative infectivity (%)												Percent relative infectivity (%)
	WA1/2020 D614G		XBB.1.5		EG.5.1		BQ.1.1						WA1/2020 D614G		XBB.1.5		EG.5.1		BQ.1.1
10000	0	0	6.9	5.2	2.9	2.9	8.7	8.7				10000	0	0	0	0	0	0	0	0
2000	15.4	21.1	60.7	61.3	49.2	37.4	69.7	71.8				2000	0	0.5	0.6	0.6	0.7	0	0	0
400	97.8	89.5	89.9	88.2	81.5	87.4	95.7	100				400	8.9	6.3	1.8	1.8	2.1	4.9	5.5	11.8
80	100	94.2	91.6	97.9	85.9	80.8	100	100				80	76.7	87.1	61.4	56.6	65.9	56.8	77.5	80.8
16	100	92.6	83.6	92.2	79.3	83.7	100	100				16	94.9	90.8	97	90.4	89.8	91.9	99.8	93.5
3.2	100	92.1	89.3	92.2	95.5	80	100	100				3.2	91.8	97.6	92.8	89.2	93.3	90.5	100	100
0.64	100	99.3	89.3	91.6	83	86.6	100	100				0.64	89.2	99.1	98.2	89.8	87	85.6	100	100
0.128	100	95.7	93.3	97.9	80.8	88.1	100	100				0.128	91.8	100	100	83.7	91.9	91.9	100	100
mAb concentration (ng/mL)	rCOV2-3872											mAb concentration (ng/mL)	rLY-CoV1404
	Percent relative infectivity (%)												Percent relative infectivity (%)
	WA1/2020 D614G		XBB.1.5		EG.5.1		BQ.1.1						WA1/2020 D614G		XBB.1.5		EG.5.1		BQ.1.1
10000	0	0	0	0	0	0	75.9	70.1				10000	0	0	92.8	95.2	82.8	87	100	100
2000	0	0	0	0	0	0	85.4	87.8				2000	0	0	97	86.7	91.9	91.9	100	100
400	0	0	0	0	0	0	98.6	100				400	0	0	82.5	94	86.3	84.2	100	100
80	0.5	1.5	46.4	43.5	30.8	30.8	100	100				80	11.5	10.4	96.4	85.5	87	80	100	100
16	53.5	50.4	95.6	100	89.6	88.1	100	100				16	73.6	80.3	86.7	81.9	77.2	89.1	100	100
3.2	100	96.8	99.6	100	85.9	83.7	100	100				3.2	90.3	88.7	86.7	95.8	83.5	87	100	100
0.64	100	100	95.1	100	92.5	85.9	100	100				0.64	93.4	84.5	96.4	96.4	88.4	89.1	100	100
0.128	100	100	97.9	100	94	89.6	100	100				0.128	93.9	90.8	90.4	88.6	89.1	88.4	100	100
												mAb concentration (ng/mL)	rDENV-2D22
													Percent relative infectivity (%)
													WA1/2020 D614G		XBB.1.5		EG.5.1		BQ.1.1
												10000	90.3	100	98.8	100	100	84.9	100	100
												2000	79.3	100	97	100	100	92.6	100	100
												400	94.4	100	97.6	100	100	83.5	100	100
												80	99.6	100	86.1	100	100	71.5	100	100
												16	92.9	100	81.9	100	100	79.3	100	100
												3.2	87.1	100	95.2	100	100	96.1	100	100
												0.64	99.6	100	92.8	100	100	96.1	100	100
												0.128	100	100	88	100	100	92.6	100	100
