# Supplementary material for: Epitope-focused discovery of SARS-CoV-2 antibodies that potently neutralize Omicron variants
Source: Nat Microbiol. 2026 Mar 12;11(4):1113–32. doi: 10.1038/s41564-026-02282-x (PMC13056569; doi:10.1038/s41564-026-02282-x)
Supplement: Supplementary file 10 — Source data. [file 41564_2026_2282_MOESM10_ESM.xlsx]

## Sheet: Ext Fig4
mAb concentration (µg/mL)	Percent hACE2 inhibition (%)
	COV2-3957			COV2-4094			COV2-3968			COV2-4000			COV2-3967			COV2-3985			COV2-3900			COV2-3906			COV2-3872			COV2-3889			COV2-3877			COV2-4061			COV2-4174			COV2-4091			COV2-3892			rSA55 XBB			COV2-3891 BQ1.1.
10	13.0838	18.2635	22.6347	93.4132	93.8922	92.3952	96.5569	96.1078	96.1677	83.6527	84.1018	83.3533	94.3713	95.479	94.9102	96.5569	96.6766	96.2874	98.7425	99.0419	99.491	87.8443	89.012	89.2216	100	100.539	100.749	98.9222	99.2216	98.8922	100.359	100.09	100.18	28.0838	24.012	21.4371	1.58683	4.97006	4.07186	53.7126	60.6287	59.1018	101.168	101.347	101.287	101.228	100.898		99.3413
5	2.69461	17.3054	4.4012	92.2156	92.485	91.6766	94.6407	93.982	93.2635	72.1856	70.988	66.8862	91.1677	93.3533	91.7964	95.7485	96.7066	95.8683	97.0958	97.5449	97.2455	86.1078	89.2216	85.1497	100.539	100.479	100.689	98.5329	98.7725	98.2934	100	99.2216	99.4611	31.4371	20.2994	23.2635	2.21557	10.1796	6.49701	34.2515	43.2036	41.7964	101.287	101.347	101.108	101.168	101.108		100.299
2.5	10.3593	10.0898	4.7006	90.0299	88.8922	88.982	91.497	90.3892	92.6347	64.3413	58.0539	53.1437	86.5569	89.2515	87.3054	93.5329	95.1497	94.1317	92.1856	92.8144	94.5808	82.7844	83.7425	75.8982	100.15	100.06	100.419	98.3234	98.5928	98.2036	98.982	98.0239	99.012	32.006	18.982	22.9042	9.13174	7.36527	9.1018	30.0299	35.7485	38.7126	101.048	101.228	100.988	100.838	100.838		98.8024
1.25	7.21557	4.34132	4.67066	83.0239	81.8264	73.9222	79.7006	79.3413	78.6826	41.6467	37.2156	38.1437	79.2515	79.4311	80.0898	90.6587	90.0599	92.006	72.0359	71.1976	69.5808	53.6527	61.5269	64.1317	99.8503	99.3413	100	98.0539	98.3533	97.2455	97.0659	96.1078	95.0599	40.1796	24.6407	40.0898	6.40719	19.8204	2.42515	26.8563	29.9401	25.6587	100.749	101.018	98.6826	99.5808	100.21		95.7186
0.625	0.538922	2.78443	3.92216	37.9042	45.2994	28.1437	29.7305	27.0359	30.4192	37.4551	21.2575	20.6287	55	60.6886	52.1856	45.479	52.2156	52.515	31.5868	33.2036	32.7844	37.4551	26.8563	27.3653	97.9042	96.2874	94.6407	81.2575	88.8024	74.6407	56.4671	59.4012	54.7904	30.988	19.8204	16.4371	6.01796	14.6707	4.94012	22.7545	28.9521	19.5808	99.3114	99.8204	91.7365	97.006	93.3533		39.6407
0.3125	0.988024	2.90419	1.64671	9.8503	11.8862	7.90419	11.5569	4.58084	9.5509	9.73054	10.988	8.08383	14.9102	22.0359	16.0479	9.8503	19.7006	11.6767	15.7186	6.49701	12.4551	16.7665	15.5689	5.80838	40.9281	39.2216	47.5748	28.2934	38.9222	31.4671	21.1078	22.6946	21.497	17.0958	11.6467	11.1677	12.3353	13.8922	6.19761	12.1856	21.497	24.3114	89.1018	86.5868	69.5808	56.3772	70.1497		4.31138
0.15625	1.73653	6.52695	1.31736	5.7485	4.5509	5.68862	7.51497	5.4491	7.60479	16.1377	4.34132	5.41916	6.76647	10.5389	4.58084	9.28144	8.86228	9.22156	8.65269	7.63473	6.91617	8.53293	9.2515	7.51497	20.0898	21.1677	26.6467	20.8383	19.5509	9.28144	14.2216	13.503	25.3892	22.8443	10.9581	9.94012	11.5569	14.7605	4.07186	17.8144	25.0599	21.7964	51.1377	49.2814	30.2994	20.1497	27.9641		-1.73653
0.0781	2.75449	4.31138	5.47904	2.15569	3.23353	1.52695	2.09581	6.10778	4.01198	2.72455	5.53892	4.49102	3.23353	4.7006	0.538922	1.67665	5.20958	9.79042	7.18563	7.06587	5.7485	2.57485	4.61078	3.26347	10.3892	16.7066	10.3892	13.0239	15.0898	6.25748	8.56287	6.37725	9.67066	13.9222	10.5988	9.22156	9.43114	17.4551	15.479	9.2515	24.3413	11.0479	25.7485	26.7066	17.2156	17.006	15.3892		-2.30539
0.039	2.60479	3.05389	3.71258	6.76647	4.82036	3.50299	2.36527	6.55689	3.9521	3.8024	3.74252	3.35329	3.6527	4.64072	3.83234	5.11976	2.51497	3.11377	3.6527	5.68862	7.84431	4.43114	3.9521	3.89222	7.45509	10.7186	18.6527	7.84431	9.7006	10.8383	9.52096	5.50898	15.1497	21.2275	10.0299	15.0599	17.6647	8.50299	8.8024	12.994	19.521	18.4731	19.6108	20.7186	7.78443	19.6407	8.92216		-0.95808
0.0195	3.74252	3.83234	2.72455	6.16767	6.19761	3.71258	4.5509	2.15569	2.42515	4.22156	4.4012	6.55689	3.17365	5.7485	2.24551	2.18563	7.78443	7.12575	6.22755	5.68862	4.79042	6.19761	5.71856	2.33533	4.4012	9.7006	7.21557	7.84431	8.89222	9.31138	6.67665	10	3.68263	9.82036	10.3892	8.92216	9.43114	15.6886	6.16767	7.96407	10.8982	10.0599	10.2994	14.5509	5.41916	18.3832	7.48503		-1.49701
0.0097	0.209581	5.26946	2.69461	4.4012	6.58683	2.03593	2.48503	3.71258	3.29341	4.64072	4.97006	4.2515	1.37725	6.97605	2.51497	2.60479	3.59281	4.43114	6.22755	3.83234	6.10778	6.13772	2.66467	2.69461	3.56287	11.7066	6.28742	18.7126	13.2934	14.0719	11.6467	8.50299	10.7485	18.1138	8.08383	10.8084	8.53293	22.5449	12.4551	11.2275	19.6707	19.7904	20.9581	10.3593	12.1557	8.41317	10.7784		-3.05389
0.0048	2.90419	1.97605	1.94611	8.29341	3.05389	4.07186	3.02395	5.23952	3.17365	3.83234	6.34731	3.71258	7.39521	11.1377	2.03593	1.01796	4.4012	4.73054	2.81437	7.21557	5	9.28144	6.43713	3.14371	4.34132	8.02395	6.19761	9.2515	8.71257	13.3233	9.16168	10.2695	10.7186	16.9461	8.32335	9.46108	8.65269	16.2575	8.20359	8.05389	15.1198	19.2515	11.1377	14.5808	6.76647	11.5569	12.3952		-3.20359
0.0024	1.07784	2.15569	2.81437	5.77844	2.84431	2.06587	1.55689	2.87425	3.47305	5.98802	5.56886	3.56287	4.04192	10.1497	3.41317	0.988024	4.2515	5.86826	4.4012	3.56287	13.2036	5.71856	3.29341	3.98204	6.0479	11.8862	5.02994	8.47305	15.1796	10.5988	10.2096	13.3832	9.07186	16.497	12.6647	9.64072	8.77246	8.35329	8.32335	9.7006	14.0419	9.2515	9.49102	10	4.94012	8.62275	6.07784		-3.02395
0.0012	2.42515	1.55689	3.02395	2.51497	3.35329	4.22156	3.17365	2.81437	8.83234	4.49102	2.57485	1.64671	5.98802	5.92814	1.94611	3.53293	8.92216	3.26347	3.35329	1.79641	8.20359	3.6527	3.50299	1.97605	3.62275	7.09581	7.00599	4.8503	12.485	3.83234	15.4491	12.1557	9.73054	15.0299	5.77844	8.53293	11.3174	10.3892	10.3293	7.36527	18.3832	7.81437	7.69461	9.46108	5.02994	8.56287	7.84431		-2.39521
0.0006	1.3473	1.37725	1.22755	7.54491	5.20958	3.98204	0.808383	2.69461	0.898204	1.55689	2.39521	2.21557	5.17964	3.47305	6.31736	0.928144	4.76048	1.3473	4.76048	3.62275	5.5988	3.32335	5.11976	3.17365	4.31138	5.68862	6.10778	8.56287	12.2156	14.491	5.98802	10.4491	5.7485	7.15569	18.9521	8.59281	4.61078	9.13174	13.5629	23.8922	13.8323	5.8982	9.34132	11.018	5.56886	6.31736	7.45509		-2.39521
[truncated: 4 more columns]
